# Supplementary material for: N-(2,3-Dichloro­phen­yl)-2,4-dimethyl­benzene­sulfonamide
Source: Acta Crystallogr Sect E Struct Rep Online. 2010 Nov 6;66(Pt 12):o3060. doi: 10.1107/S1600536810044338 (PMC3011480; doi:10.1107/S1600536810044338)
Supplement: Supplementary file 2 [file e-66-o3060-Isup2.hkl]

# 
# h,k,l, Fc-squared, Fo-squared, sigma(Fo-squared) and status flag 
# 
data_I
_shelx_title ' S71 P21/C' 
_shelx_refln_list_code          4 
_shelx_F_calc_maximum      159.67 
_exptl_crystal_F_000       680.00 
_reflns_d_resolution_high  0.8381 
 
loop_ 
 _symmetry_equiv_pos_as_xyz 
 'x, y, z' 
 '-x, y+1/2, -z+1/2' 
 '-x, -y, -z' 
 'x, -y-1/2, z-1/2' 
 
_cell_length_a     9.1980 
_cell_length_b     9.9330 
_cell_length_c    16.0990 
_cell_angle_alpha  90.000 
_cell_angle_beta   99.100 
_cell_angle_gamma  90.000 
 
_shelx_F_squared_multiplier     1.000 
 
loop_ 
 _refln_index_h 
 _refln_index_k 
 _refln_index_l 
 _refln_F_squared_calc 
 _refln_F_squared_meas 
 _refln_F_squared_sigma 
 _refln_observed_status 
   1   0   0     1059.28      994.58      5.98 o 
   2   0   0       11.10        9.17      0.67 o 
   3   0   0      529.15      445.34     14.38 o 
   4   0   0      219.69      284.09      5.09 o 
   5   0   0      155.22      277.19      7.76 o 
   6   0   0     4437.86     4171.07    124.68 o 
   7   0   0        0.94       -0.76      1.59 o 
   8   0   0      312.89      245.63      4.93 o 
   9   0   0      252.14      232.16      4.82 o 
  10   0   0       33.84       38.01      1.42 o 
   1   1   0     3278.26     2591.30    190.62 o 
   2   1   0     2804.90     2529.04    126.21 o 
   3   1   0    14191.35    10964.44    210.02 o 
   4   1   0      524.51      489.36      5.40 o 
   5   1   0       35.10       16.25      3.08 o 
   6   1   0      922.83      841.64      8.58 o 
   7   1   0      303.55      271.94      6.28 o 
   8   1   0     1074.26      950.09     34.61 o 
   9   1   0       52.32       56.25      2.01 o 
  10   1   0       34.80       30.34      1.30 o 
   0   2   0      267.21      231.74      3.22 o 
   1   2   0    15408.67    10198.33    955.96 o 
   2   2   0    18933.29    13260.05   1235.79 o 
   3   2   0      325.39      268.88     15.80 o 
   4   2   0     1610.87     1630.53     18.42 o 
   5   2   0       76.54       91.88      4.02 o 
   6   2   0      332.79      361.30      5.89 o 
   7   2   0       43.90       63.06      7.72 o 
   8   2   0      435.08      418.80     13.37 o 
   9   2   0       15.14       18.53      1.72 o 
  10   2   0       15.84       17.73      2.57 o 
   1   3   0      573.07      465.81     19.48 o 
   2   3   0     1042.08     1087.72     51.10 o 
   3   3   0      832.07      787.19     32.62 o 
   4   3   0     2074.85     1961.36     53.95 o 
   5   3   0     3343.20     3256.51     17.15 o 
   6   3   0     1314.08     1275.73     11.38 o 
   7   3   0       43.80       39.39      3.18 o 
   8   3   0       25.54       27.38      2.32 o 
   9   3   0      346.14      336.36      6.26 o 
  10   3   0        0.17       -0.38      1.11 o 
   0   4   0     1389.46     1389.39     11.30 o 
   1   4   0     1365.79     1226.89     30.18 o 
   2   4   0     1893.26     1618.47     72.15 o 
   3   4   0     1064.08     1102.20     25.34 o 
   4   4   0      653.90      728.64     18.37 o 
   5   4   0      311.93      299.94      5.30 o 
   6   4   0      385.47      392.08     13.08 o 
   7   4   0     1516.33     1525.35     44.07 o 
   8   4   0      240.83      250.51     12.05 o 
   9   4   0       64.08       66.94      4.67 o 
  10   4   0       34.97       34.01      2.53 o 
   1   5   0     1710.60     1698.71     71.67 o 
   2   5   0      361.84      301.41      9.61 o 
   3   5   0     1537.51     1527.27     30.99 o 
   4   5   0      430.33      452.21      6.30 o 
   5   5   0      625.69      637.69      8.18 o 
   6   5   0      666.66      671.11      8.96 o 
   7   5   0     1321.98     1351.46     43.13 o 
   8   5   0       49.81       51.90      1.81 o 
   9   5   0      232.82      235.71     11.68 o 
   0   6   0        3.20        0.42      2.22 o 
   1   6   0     1264.85     1207.84     11.55 o 
   2   6   0      654.20      582.11     14.77 o 
   3   6   0      287.01      307.32     11.78 o 
   4   6   0      483.03      467.15     17.29 o 
   5   6   0        6.92       17.02      3.12 o 
   6   6   0       34.93       34.08      5.06 o 
   7   6   0       32.77       38.40      9.25 o 
   8   6   0       91.24       74.91      2.83 o 
   9   6   0       94.89       94.89      2.28 o 
   1   7   0      148.29      130.28      2.77 o 
   2   7   0        0.20        9.52      5.38 o 
   3   7   0      326.46      289.50      8.60 o 
   4   7   0      106.62      106.30      2.49 o 
   5   7   0       38.17       34.08      1.84 o 
   6   7   0        1.12        1.29      2.03 o 
   7   7   0      697.24      694.31     26.49 o 
   8   7   0      418.03      412.99     15.19 o 
   0   8   0     1167.83     1101.15     15.86 o 
   1   8   0       17.96       22.05      3.52 o 
   2   8   0        8.77        8.25      1.86 o 
   3   8   0        7.43        7.95      1.27 o 
   4   8   0       12.57       23.17      2.78 o 
   5   8   0        0.42       -0.15      1.82 o 
   6   8   0       39.37       37.20      2.72 o 
   7   8   0        5.75        6.28      1.06 o 
   1   9   0      273.10      255.98      5.06 o 
   2   9   0        0.20       -0.68      1.57 o 
   3   9   0      163.46      172.61      4.29 o 
   4   9   0       49.78       50.94      1.83 o 
   5   9   0      147.65      162.06      3.85 o 
   6   9   0      123.87      126.98      6.55 o 
   7   9   0        1.73       -0.60      1.34 o 
   0  10   0       23.17       21.93      2.13 o 
   1  10   0       12.06       11.85      1.80 o 
   2  10   0      515.55      513.60     19.86 o 
   3  10   0        0.58       -0.48      1.78 o 
   4  10   0      105.83       93.42      6.80 o 
   5  10   0       29.28       33.33      1.31 o 
   1  11   0       12.39       16.45      1.18 o 
   2  11   0        9.51        8.35      2.18 o 
   3  11   0        0.24       -0.06      1.46 o 
   4  11   0       46.29       50.95      5.00 o 
 -10   1   1        0.69        0.00      1.04 o 
  -9   1   1      306.49      277.17      5.51 o 
  -8   1   1      116.95      109.19      2.43 o 
  -7   1   1        3.30        3.49      0.98 o 
  -6   1   1      425.78      380.74      5.79 o 
  -5   1   1     1526.10     1583.40     33.08 o 
  -4   1   1      203.70      241.97      3.49 o 
  -3   1   1     3508.98     3332.85     86.76 o 
  -2   1   1     4393.96     3861.42    188.04 o 
  -1   1   1     6219.64     4552.55    395.72 o 
   0   1   1      983.28      996.87     65.90 o 
   1   1   1      820.84      806.35     69.12 o 
   2   1   1     1745.33     1567.79     67.17 o 
   3   1   1     1297.17     1268.71     20.95 o 
   4   1   1      654.32      656.85      5.90 o 
   5   1   1       22.38       38.81     20.15 o 
   6   1   1      641.88      600.34     10.82 o 
   7   1   1        3.99        3.87      1.04 o 
   8   1   1      152.14      142.14      2.93 o 
   9   1   1      126.95      121.88      6.03 o 
  10   1   1        0.05        0.86      1.57 o 
 -10   2   1       82.36       81.24      2.64 o 
  -9   2   1      508.03      471.83     21.49 o 
  -8   2   1      222.04      218.87      6.15 o 
  -7   2   1      581.07      563.85     39.57 o 
  -6   2   1     1122.61     1081.10     26.18 o 
  -5   2   1      188.56      173.36      3.58 o 
  -4   2   1      211.84      234.86      3.58 o 
  -3   2   1     2833.35     2604.06     99.00 o 
  -2   2   1     5206.79     4633.18    320.63 o 
  -1   2   1     3011.73     2704.30    156.70 o 
   0   2   1      307.70      316.67     14.40 o 
   1   2   1        7.60       17.45      4.06 o 
   2   2   1     8985.66     7086.02    565.01 o 
   3   2   1     3554.83     3105.48    153.12 o 
   4   2   1      378.22      342.68      4.39 o 
   5   2   1        0.52        0.47      0.93 o 
   6   2   1      528.91      558.11      7.29 o 
   7   2   1       13.90       15.76      1.36 o 
   8   2   1      241.08      229.11      8.01 o 
   9   2   1      205.20      210.14     10.30 o 
  10   2   1        4.09        5.08      0.95 o 
 -10   3   1        3.42        4.51      2.13 o 
  -9   3   1       62.68       70.53      2.04 o 
  -8   3   1      144.45      133.76      8.16 o 
  -7   3   1      436.79      432.89     15.93 o 
  -6   3   1     1292.03     1209.36     11.04 o 
  -5   3   1     1403.35     1417.30     16.34 o 
  -4   3   1     2172.89     2310.90     48.53 o 
  -3   3   1     8430.81     7736.96    278.91 o 
  -2   3   1       13.07       15.57      0.74 o 
  -1   3   1      362.76      340.73     12.77 o 
   0   3   1     4020.28     3436.00     65.58 o 
   1   3   1      437.39      421.43     26.43 o 
   2   3   1     1089.71     1156.56    112.96 o 
   3   3   1     1487.97     1453.92     65.16 o 
   4   3   1      204.62      195.38      3.98 o 
   5   3   1      345.42      346.86      5.39 o 
   6   3   1      804.42      826.44     20.15 o 
   7   3   1      278.06      265.65     16.49 o 
   8   3   1       56.40       56.18      1.95 o 
   9   3   1       13.33       12.97      1.33 o 
  10   3   1        0.24        0.45      1.40 o 
 -10   4   1       14.61       16.01      1.15 o 
  -9   4   1       66.54       64.68      2.99 o 
  -8   4   1      405.37      434.48     22.87 o 
  -7   4   1      259.65      239.39      8.60 o 
  -6   4   1      759.65      770.45     15.00 o 
  -5   4   1      722.72      753.58     16.55 o 
  -4   4   1      144.59      145.89      4.73 o 
  -3   4   1      455.12      513.58     12.83 o 
  -2   4   1      929.40      841.43     41.25 o 
  -1   4   1      363.31      410.33     21.11 o 
   0   4   1       10.41       11.95      0.71 o 
   1   4   1     1420.49     1322.51     45.93 o 
   2   4   1        4.91        4.85      0.71 o 
   3   4   1        8.43        4.25      0.75 o 
   4   4   1     2267.42     2261.12     78.70 o 
   5   4   1      148.38      140.18      4.81 o 
   6   4   1       72.44       63.54      2.03 o 
   7   4   1       20.65       19.19      1.53 o 
   8   4   1       52.96       55.38      2.76 o 
   9   4   1       43.93       52.70      1.71 o 
  10   4   1       27.77       28.78      1.12 o 
  -9   5   1       34.13       35.81      1.74 o 
  -8   5   1      193.58      179.65     11.28 o 
  -7   5   1       15.22       15.03      1.46 o 
  -6   5   1      527.55      533.92      8.05 o 
  -5   5   1      800.21      866.95      9.44 o 
  -4   5   1        0.84        2.34      2.01 o 
  -3   5   1       90.35       99.20      4.88 o 
  -2   5   1     7273.29     6638.66     88.44 o 
  -1   5   1     1892.18     1705.24     24.07 o 
   0   5   1      862.86      871.14     10.53 o 
   1   5   1     1558.94     1591.07     67.22 o 
   2   5   1       15.54       17.24      1.36 o 
   3   5   1       76.53       73.79      1.52 o 
   4   5   1     1232.91     1301.57     17.10 o 
   5   5   1      595.23      572.38      7.84 o 
   6   5   1     2965.29     2931.34     19.38 o 
   7   5   1       16.90       19.12      2.07 o 
   8   5   1       63.94       62.50      5.90 o 
   9   5   1        4.55        4.10      2.72 o 
  -9   6   1      272.72      269.23     19.29 o 
  -8   6   1      112.87      104.39      3.06 o 
  -7   6   1       84.44       78.32      3.16 o 
  -6   6   1      584.54      593.58      8.67 o 
  -5   6   1       90.99      100.74      2.43 o 
  -4   6   1        1.73        5.17      2.28 o 
  -3   6   1      856.52      820.96      8.69 o 
  -2   6   1       37.97       45.14      1.76 o 
  -1   6   1      180.56      181.97      3.63 o 
   0   6   1       69.59       43.50      1.27 o 
   1   6   1      511.51      503.25     19.34 o 
   2   6   1      311.69      275.04      4.81 o 
   3   6   1     1630.69     1647.59     37.19 o 
   4   6   1      281.49      288.30      5.64 o 
   5   6   1       23.28       21.86      1.61 o 
   6   6   1       33.09       39.24      1.71 o 
   7   6   1        0.61        3.39      6.84 o 
   8   6   1      126.64      134.79      5.42 o 
   9   6   1       86.71       77.42      5.63 o 
  -8   7   1       83.51       82.46      5.59 o 
  -7   7   1       19.10       16.68      1.44 o 
  -6   7   1      140.21      150.22      5.04 o 
  -5   7   1       40.42       43.70      1.95 o 
  -4   7   1      711.43      742.43      9.40 o 
  -3   7   1        1.79       22.66     11.95 o 
  -2   7   1       55.66       71.95      7.09 o 
  -1   7   1      485.53      479.29      6.85 o 
   0   7   1      143.96      137.09      2.81 o 
   1   7   1      512.69      462.03     15.46 o 
   2   7   1      691.69      697.42      8.48 o 
   3   7   1      130.16      134.52      6.80 o 
   4   7   1        0.20        1.03      3.98 o 
   5   7   1       47.80       54.89      1.95 o 
   6   7   1       33.41       32.68      1.74 o 
   7   7   1        1.89        2.06      1.51 o 
   8   7   1       49.73       45.13      1.59 o 
  -8   8   1       13.79       15.24      0.96 o 
  -7   8   1      218.94      219.22      7.30 o 
  -6   8   1        0.09        1.61      1.86 o 
  -5   8   1      521.34      552.97     17.16 o 
  -4   8   1      138.54      138.60      5.32 o 
  -3   8   1       74.20       72.18      7.83 o 
  -2   8   1      103.41       98.25      2.32 o 
  -1   8   1      364.24      345.54      6.74 o 
   0   8   1       22.55       23.03      1.51 o 
   1   8   1      301.15      285.23      5.92 o 
   2   8   1       14.28       17.75      1.41 o 
   3   8   1      142.07      162.15      3.45 o 
   4   8   1      482.86      492.23      9.50 o 
   5   8   1      180.47      199.83     10.42 o 
   6   8   1       13.95       11.99      1.86 o 
   7   8   1        0.25       -1.01      1.99 o 
  -7   9   1       14.09       15.05      1.99 o 
  -6   9   1       51.30       45.27      4.90 o 
  -5   9   1       16.03       16.94      1.36 o 
  -4   9   1      123.80      140.95      3.05 o 
  -3   9   1      125.98      129.65      3.85 o 
  -2   9   1       58.21       54.11      2.22 o 
  -1   9   1      317.64      304.44      7.35 o 
   0   9   1       99.14       95.19      2.59 o 
   1   9   1      239.80      232.12      6.76 o 
   2   9   1      216.50      228.04      4.79 o 
   3   9   1       63.33       68.10      4.62 o 
   4   9   1       12.72       10.61      1.49 o 
   5   9   1       34.19       36.04      3.52 o 
   6   9   1      156.26      162.59      6.01 o 
  -5  10   1       63.78       58.79      4.10 o 
  -4  10   1       71.48       70.76      2.76 o 
  -3  10   1        0.65       -1.96      1.96 o 
  -2  10   1      202.21      195.05      6.19 o 
  -1  10   1       55.61       49.57      1.99 o 
   0  10   1       70.63       65.79      2.05 o 
   1  10   1       17.06       16.73      1.49 o 
   2  10   1        4.61        7.62      1.22 o 
   3  10   1       54.79       55.55      2.57 o 
   4  10   1        8.52       10.53      1.18 o 
   5  10   1       34.32       35.61      3.62 o 
  -4  11   1       21.25       21.20      1.65 o 
  -3  11   1        6.85        7.79      0.95 o 
  -2  11   1       13.42       16.04      1.21 o 
  -1  11   1       92.73       91.95      2.04 o 
   0  11   1        9.11        8.65      1.15 o 
   1  11   1      355.22      363.37      5.79 o 
   2  11   1       53.94       52.56      1.57 o 
   3  11   1       10.64       12.75      1.38 o 
 -10   0   2       27.44       29.06      1.67 o 
  -9   0   2      306.92      273.16     16.99 o 
  -8   0   2      452.53      448.73     28.48 o 
  -7   0   2     1368.86     1371.86     67.99 o 
  -6   0   2       55.62       52.77      1.42 o 
  -5   0   2      490.17      587.43     25.32 o 
  -4   0   2       12.40        5.99      1.00 o 
  -3   0   2     8524.16     7372.68    128.51 o 
  -2   0   2    25495.24    15682.55     81.53 o 
  -1   0   2    15985.65    11033.72     48.61 o 
   0   0   2     1693.81     1890.03    140.88 o 
   1   0   2      859.74      872.42      7.07 o 
   2   0   2        5.78        9.94      0.62 o 
   3   0   2     8014.76     7092.53     22.34 o 
   4   0   2     5031.82     5001.35     34.44 o 
   5   0   2     3674.42     3300.43    102.94 o 
   6   0   2       32.81       35.80      3.41 o 
   7   0   2      600.39      591.11     12.62 o 
   8   0   2       78.32       76.77      2.20 o 
   9   0   2     1720.76     1555.19     21.83 o 
  10   0   2       86.26      101.49      4.29 o 
 -10   1   2       32.07       32.65      1.36 o 
  -9   1   2      176.36      157.79      6.36 o 
  -8   1   2      298.79      265.22      6.88 o 
  -7   1   2      480.03      469.38     19.80 o 
  -6   1   2       78.64       82.27      2.30 o 
  -5   1   2     2127.88     2084.65     66.55 o 
  -4   1   2     7503.67     6800.14     23.17 o 
  -3   1   2      547.49      529.92      6.72 o 
  -2   1   2      251.54      280.23     14.56 o 
  -1   1   2     1692.91     1523.73    115.05 o 
   0   1   2      781.05      760.22     45.39 o 
   1   1   2     7681.12     6102.00    724.18 o 
   2   1   2     2730.23     2426.03     40.37 o 
   3   1   2      145.94      167.85      2.72 o 
   4   1   2     1460.89     1372.08     19.69 o 
   5   1   2       60.70       76.48      1.64 o 
   6   1   2     2332.50     2139.56     31.68 o 
   7   1   2      117.82      116.14      2.47 o 
   8   1   2       26.75       21.29      1.55 o 
   9   1   2      211.01      202.61     12.10 o 
  10   1   2       14.01       18.88      2.74 o 
 -10   2   2      205.65      233.23     18.42 o 
  -9   2   2      236.59      227.97      7.55 o 
  -8   2   2        8.09        8.14      1.30 o 
  -7   2   2       41.72       50.89      1.84 o 
  -6   2   2      293.66      320.16     10.86 o 
  -5   2   2      366.46      371.21      6.82 o 
  -4   2   2      414.70      349.11      8.01 o 
  -3   2   2     2144.52     1996.03    109.88 o 
  -2   2   2      142.32      118.16      3.98 o 
  -1   2   2       12.29       38.10     18.75 o 
   0   2   2     7938.68     6557.41    195.35 o 
   1   2   2     5799.53     4741.05    527.99 o 
   2   2   2        0.85        4.46      1.03 o 
   3   2   2      145.83      175.19      6.99 o 
   4   2   2        1.25      125.15     86.66 o 
   5   2   2      422.57      447.21     16.68 o 
   6   2   2      563.62      560.72      7.99 o 
   7   2   2     1047.91     1043.45     11.04 o 
   8   2   2      360.67      358.62     20.21 o 
   9   2   2      238.68      255.59     11.70 o 
  10   2   2      170.84      153.09      7.85 o 
 -10   3   2       76.33       71.13      5.27 o 
  -9   3   2       15.39       16.07      1.48 o 
  -8   3   2       93.42       87.75      4.75 o 
  -7   3   2     1103.48     1074.90     18.21 o 
  -6   3   2     5279.79     4926.01    105.80 o 
  -5   3   2      129.97      127.23      2.69 o 
  -4   3   2     1336.10     1362.07     40.39 o 
  -3   3   2     2142.32     2074.66     95.76 o 
  -2   3   2      207.82      202.30      9.50 o 
  -1   3   2     1874.89     1802.08     35.51 o 
   0   3   2     2106.82     1953.06     27.64 o 
   1   3   2       24.56       39.90      6.09 o 
   2   3   2      118.12      148.38     16.41 o 
   3   3   2     1776.92     1678.45     76.84 o 
   4   3   2      558.18      528.61     15.69 o 
   5   3   2      377.19      350.64      7.66 o 
   6   3   2      141.35      133.35      5.21 o 
   7   3   2      181.35      173.88      3.80 o 
   8   3   2      750.44      724.33     14.63 o 
   9   3   2       56.30       53.39      1.75 o 
  10   3   2      109.49      114.17      5.46 o 
 -10   4   2       58.15       54.46      2.87 o 
  -9   4   2      624.94      614.70     31.60 o 
  -8   4   2       13.11       14.97      1.35 o 
  -7   4   2        8.18       20.15      7.55 o 
  -6   4   2      154.07      160.70      3.45 o 
  -5   4   2      345.54      362.16      8.43 o 
  -4   4   2      163.38      208.02      8.01 o 
  -3   4   2     3860.39     3607.23     94.96 o 
  -2   4   2       14.76       17.58      1.82 o 
  -1   4   2       57.57       48.32      1.03 o 
   0   4   2     2660.74     2426.47     54.09 o 
   1   4   2      343.89      309.26     29.15 o 
   2   4   2     4523.20     4188.26    246.24 o 
   3   4   2      931.57      956.88     39.15 o 
   4   4   2       25.97       46.21     12.20 o 
   5   4   2      688.76      656.23     14.40 o 
   6   4   2     1648.71     1678.49     14.01 o 
   7   4   2      752.87      773.29      9.91 o 
   8   4   2      390.44      393.25      6.88 o 
   9   4   2       10.65       11.20      1.21 o 
  -9   5   2       80.04       74.71      1.89 o 
  -8   5   2      764.97      733.07     49.74 o 
  -7   5   2      431.15      424.44     31.56 o 
  -6   5   2     1258.43     1259.81     42.77 o 
  -5   5   2       29.89       30.04      1.33 o 
  -4   5   2       85.86       86.34      3.62 o 
  -3   5   2        5.10       12.96      2.13 o 
  -2   5   2      541.23      491.03      5.74 o 
  -1   5   2      435.84      442.41      6.36 o 
   0   5   2     1672.70     1468.63      9.63 o 
   1   5   2       48.87       35.36      1.08 o 
   2   5   2        5.89        9.12      0.94 o 
   3   5   2     1024.20      990.44     44.38 o 
   4   5   2       34.02       32.63      1.33 o 
   5   5   2     2297.96     2265.75     16.05 o 
   6   5   2       54.87       61.87      8.39 o 
   7   5   2      232.18      235.32      4.85 o 
   8   5   2        2.64        2.82      2.22 o 
   9   5   2        9.02       11.28      1.46 o 
  -9   6   2       10.60       14.43      2.32 o 
  -8   6   2       20.96       17.50      1.43 o 
  -7   6   2       69.69       76.48      2.14 o 
  -6   6   2       69.49       73.90      2.32 o 
  -5   6   2     1345.96     1361.40     12.62 o 
  -4   6   2       13.38        7.77      1.09 o 
  -3   6   2       56.54       44.89      1.45 o 
  -2   6   2      455.17      401.22      5.83 o 
  -1   6   2     1126.93     1033.16      9.12 o 
   0   6   2      687.71      622.19     12.07 o 
   1   6   2      126.35      142.90      6.26 o 
   2   6   2      199.55      157.53      9.12 o 
   3   6   2      551.60      586.47      7.52 o 
   4   6   2       34.83       36.36      1.48 o 
   5   6   2     1151.71     1165.79     14.38 o 
   6   6   2      228.02      214.67      5.23 o 
   7   6   2       96.72       97.49      3.45 o 
   8   6   2      213.97      218.36      9.29 o 
   9   6   2       73.86       73.91      2.11 o 
  -8   7   2      286.85      299.02     20.47 o 
  -7   7   2       40.36       46.11      4.29 o 
  -6   7   2      154.06      161.58      5.88 o 
  -5   7   2     1159.90     1083.04     21.62 o 
  -4   7   2      434.81      411.39      7.10 o 
  -3   7   2        9.55       10.84      1.34 o 
  -2   7   2      201.02      209.01      4.23 o 
  -1   7   2       19.76       19.59      1.26 o 
   0   7   2      128.00      134.98      4.98 o 
   1   7   2      156.18      124.10      3.62 o 
   2   7   2     1253.77     1191.50     11.20 o 
   3   7   2      101.87       97.91      2.22 o 
   4   7   2       26.19       23.40      1.49 o 
   5   7   2       50.92       56.30      1.95 o 
   6   7   2      117.24      129.76      3.56 o 
   7   7   2      123.65      131.88      5.57 o 
   8   7   2       69.72       58.78      4.60 o 
  -8   8   2       16.86       17.84      1.04 o 
  -7   8   2        0.37       -1.88      1.88 o 
  -6   8   2       47.49       60.00      5.82 o 
  -5   8   2       74.92       67.48      3.06 o 
  -4   8   2      258.55      261.38      5.34 o 
  -3   8   2        3.51        2.27      1.50 o 
  -2   8   2      205.03      180.68      4.08 o 
  -1   8   2     1515.94     1362.16     12.93 o 
   0   8   2       16.84       14.10      1.28 o 
   1   8   2      362.75      323.85      7.72 o 
   2   8   2      127.71      131.77      2.76 o 
   3   8   2      113.40      118.80      2.60 o 
   4   8   2       61.81       57.87      1.95 o 
   5   8   2      163.35      156.47      8.14 o 
   6   8   2       25.77       24.14      1.53 o 
   7   8   2       44.72       39.65      1.84 o 
  -7   9   2      239.45      227.39     23.02 o 
  -6   9   2        4.56        3.71      2.76 o 
  -5   9   2       25.63       25.08      2.43 o 
  -4   9   2       53.81       51.54      1.83 o 
  -3   9   2       81.69       66.74      2.07 o 
  -2   9   2      671.77      649.19     20.24 o 
  -1   9   2      427.85      392.60      7.10 o 
   0   9   2       16.56       18.09      1.97 o 
   1   9   2      253.09      236.10     16.97 o 
   2   9   2       76.09       68.87      2.72 o 
   3   9   2        1.87       -2.45      2.45 o 
   4   9   2      439.80      458.73      9.63 o 
   5   9   2       32.65       39.74      3.16 o 
   6   9   2        8.39       11.73      1.15 o 
  -5  10   2       43.98       44.46      2.89 o 
  -4  10   2      164.55      172.68      9.94 o 
  -3  10   2       20.22       19.78      1.42 o 
  -2  10   2      192.32      184.64      7.64 o 
  -1  10   2       20.81       16.41      1.40 o 
   0  10   2      104.44       92.45      2.80 o 
   1  10   2      780.83      740.25     10.15 o 
   2  10   2       99.53      100.40      7.28 o 
   3  10   2        1.16        1.30      1.57 o 
   4  10   2       41.43       38.96      3.20 o 
   5  10   2       16.68       21.73      1.15 o 
  -4  11   2        0.01        1.10      1.26 o 
  -3  11   2       18.13       17.56      1.12 o 
  -2  11   2      122.78      125.19      5.75 o 
  -1  11   2        6.04        7.19      1.12 o 
   0  11   2       94.21       89.97      1.92 o 
   1  11   2       15.80       18.26      1.26 o 
   2  11   2       25.22       25.71      1.26 o 
   3  11   2       30.14       31.93      1.36 o 
 -10   1   3       21.56       17.72      1.23 o 
  -9   1   3       42.56       47.53      2.72 o 
  -8   1   3       45.13       43.92      1.78 o 
  -7   1   3        0.62        2.97      1.22 o 
  -6   1   3      101.26       99.53      6.68 o 
  -5   1   3        7.12       12.87      1.28 o 
  -4   1   3      249.06      253.19      5.23 o 
  -3   1   3     2117.59     2001.92     41.25 o 
  -2   1   3       40.26       46.25     10.82 o 
  -1   1   3      320.19      365.89     19.00 o 
   0   1   3     9386.86     8015.66    653.01 o 
   1   1   3     1596.90     1525.52    121.50 o 
   2   1   3     1077.24     1062.88     52.34 o 
   3   1   3     1479.23     1481.54     28.25 o 
   4   1   3      476.54      427.31      5.02 o 
   5   1   3     1660.30     1636.24     11.50 o 
   6   1   3       99.07      100.33      2.18 o 
   7   1   3        3.22        4.01      1.33 o 
   8   1   3      650.88      581.88      8.61 o 
   9   1   3      438.28      412.00      9.77 o 
  10   1   3        7.56        5.97      0.96 o 
 -10   2   3       62.17       58.71      3.72 o 
  -9   2   3        1.77        3.10      1.74 o 
  -8   2   3      451.25      431.29     10.09 o 
  -7   2   3      655.87      645.01     26.56 o 
  -6   2   3     2535.21     2345.78     60.79 o 
  -5   2   3      100.59      159.68      5.63 o 
  -4   2   3      103.48       96.98      1.99 o 
  -3   2   3      380.77      403.35     18.42 o 
  -2   2   3       17.86       21.90      2.22 o 
  -1   2   3     5239.71     4799.72    242.85 o 
   0   2   3    23350.47    15411.10    575.31 o 
   1   2   3     4976.16     4344.46    507.38 o 
   2   2   3     4592.53     4117.93    320.91 o 
   3   2   3        3.92       10.11      2.93 o 
   4   2   3      599.87      652.29     21.30 o 
   5   2   3     1157.21     1101.64      9.63 o 
   6   2   3      493.51      485.16      7.12 o 
   7   2   3       74.29       67.72      2.04 o 
   8   2   3      527.29      528.26      9.92 o 
   9   2   3       26.81       27.82      2.47 o 
  10   2   3       46.79       45.29      1.35 o 
 -10   3   3       56.91       54.15      2.70 o 
  -9   3   3      191.63      202.51     14.31 o 
  -8   3   3      404.35      386.91     23.42 o 
  -7   3   3      154.13      162.00      7.76 o 
  -6   3   3       86.01       78.72      2.47 o 
  -5   3   3      260.04      305.21      5.05 o 
  -4   3   3      219.43      220.93      3.88 o 
  -3   3   3     4880.77     4731.86    203.76 o 
  -2   3   3      666.04      594.10     21.16 o 
  -1   3   3      563.72      586.29      4.78 o 
   0   3   3      308.80      297.45     13.98 o 
   1   3   3     1181.58     1249.32    116.35 o 
   2   3   3     3407.65     3104.16    188.84 o 
   3   3   3      185.43      199.30      5.78 o 
   4   3   3     1380.39     1408.89     36.33 o 
   5   3   3     1490.45     1446.80     11.50 o 
   6   3   3        9.63        9.72      1.21 o 
   7   3   3      318.81      325.87      6.44 o 
   8   3   3       66.39       75.68      3.91 o 
   9   3   3        7.16        9.36      1.53 o 
  10   3   3      139.20      135.36      2.65 o 
 -10   4   3       69.58       65.81      3.06 o 
  -9   4   3       11.08        9.71      1.36 o 
  -8   4   3       18.84       17.35      1.60 o 
  -7   4   3        7.14        7.89      1.44 o 
  -6   4   3       39.93       36.53      2.64 o 
  -5   4   3        1.44        1.51      1.54 o 
  -4   4   3     1346.14     1417.57     10.48 o 
  -3   4   3      308.75      325.26      6.22 o 
  -2   4   3      328.35      279.65      9.50 o 
  -1   4   3      547.92      478.04     10.94 o 
   0   4   3       17.90       24.59      6.93 o 
   1   4   3     1223.11     1208.89     77.51 o 
   2   4   3      811.41      795.18     57.32 o 
   3   4   3       46.58       66.01      1.42 o 
   4   4   3      641.71      604.75     15.69 o 
   5   4   3        3.05        2.29      1.28 o 
   6   4   3       55.92       65.44      2.68 o 
   7   4   3      549.58      568.15     10.78 o 
   8   4   3       13.28       14.34      1.36 o 
   9   4   3       40.75       42.63      1.72 o 
  -9   5   3       16.53       14.26      1.24 o 
  -8   5   3      207.92      197.87     11.11 o 
  -7   5   3        1.73        1.78      2.10 o 
  -6   5   3       30.24       24.90      1.57 o 
  -5   5   3      760.00      788.33      9.07 o 
  -4   5   3        6.34        9.24      4.33 o 
  -3   5   3     1688.45     1601.85     51.79 o 
  -2   5   3      248.45      276.27     11.89 o 
  -1   5   3     2036.67     1926.17     11.56 o 
   0   5   3       20.37       14.67      0.84 o 
   1   5   3        4.07        2.01      0.86 o 
   2   5   3        1.08        1.46      1.74 o 
   3   5   3     1695.62     1679.06     55.52 o 
   4   5   3      260.39      286.93      5.37 o 
   5   5   3        3.29        5.75      1.37 o 
   6   5   3        7.82        8.46      1.35 o 
   7   5   3      564.60      575.30     15.26 o 
   8   5   3        0.93       -1.30      1.83 o 
   9   5   3      105.70      107.06      4.12 o 
  -9   6   3       75.58       65.53      3.58 o 
  -8   6   3       72.90       64.60      2.91 o 
  -7   6   3      564.05      557.13     21.85 o 
  -6   6   3      292.70      295.10     17.39 o 
  -5   6   3       75.18       84.30      4.67 o 
  -4   6   3      246.19      254.92      5.34 o 
  -3   6   3      142.11      130.47      3.29 o 
  -2   6   3       11.66       13.31      1.57 o 
  -1   6   3       47.94       52.36      1.90 o 
   0   6   3     1394.69     1330.65     21.68 o 
   1   6   3      320.48      334.53      5.31 o 
   2   6   3      611.20      595.74      7.27 o 
   3   6   3      130.56      144.22      3.12 o 
   4   6   3       16.36       19.64      1.45 o 
   5   6   3       76.61       89.45      2.97 o 
   6   6   3      356.39      374.73     11.34 o 
   7   6   3       48.43       49.51      1.85 o 
   8   6   3        4.27        6.90      2.45 o 
  -8   7   3       38.27       40.70      2.89 o 
  -7   7   3       13.53       12.82      2.03 o 
  -6   7   3       30.03       31.55      4.65 o 
  -5   7   3      191.90      202.85     10.90 o 
  -4   7   3      450.72      434.92      7.29 o 
  -3   7   3      136.98      142.33      7.09 o 
  -2   7   3       31.60       27.01      1.30 o 
  -1   7   3      157.54      176.35      3.82 o 
   0   7   3       73.06       81.27      2.16 o 
   1   7   3      631.88      597.82      7.83 o 
   2   7   3       23.31       21.10      1.34 o 
   3   7   3      549.06      565.60      8.14 o 
   4   7   3       59.49       72.32      2.07 o 
   5   7   3        9.50       14.71      1.30 o 
   6   7   3      119.69      121.86      2.57 o 
   7   7   3      182.02      180.13      3.92 o 
   8   7   3       87.33       81.59      4.06 o 
  -8   8   3      213.15      204.21     10.94 o 
  -7   8   3        0.45        1.06      2.36 o 
  -6   8   3      225.02      213.64     13.00 o 
  -5   8   3      323.36      308.45      6.32 o 
  -4   8   3        2.53        2.93      1.72 o 
  -3   8   3        0.45        0.88      1.37 o 
  -2   8   3     1354.35     1295.92     12.59 o 
  -1   8   3      213.94      213.51      4.63 o 
   0   8   3       17.40       15.85      1.39 o 
   1   8   3        3.67        3.66      1.53 o 
   2   8   3      617.27      619.24      8.85 o 
   3   8   3      143.53      148.33      7.62 o 
   4   8   3      441.30      448.22      7.52 o 
   5   8   3       21.54       23.85      1.72 o 
   6   8   3        3.87        2.91      1.28 o 
   7   8   3        7.07        7.11      0.95 o 
  -7   9   3       19.36       17.50      1.06 o 
  -6   9   3       93.11       82.66      4.48 o 
  -5   9   3       98.33      102.29      8.98 o 
  -4   9   3       22.65       24.66      1.58 o 
  -3   9   3      120.43      110.76      4.52 o 
  -2   9   3      164.61      170.48      3.64 o 
  -1   9   3      146.02      140.70      2.93 o 
   0   9   3      163.31      157.54      3.42 o 
   1   9   3      384.34      383.77      7.06 o 
   2   9   3      329.06      343.86      6.75 o 
   3   9   3        0.53        0.25      1.79 o 
   4   9   3        0.29       -1.21      1.86 o 
   5   9   3      220.50      240.08     11.78 o 
   6   9   3        4.01        5.08      2.34 o 
  -5  10   3       11.45       15.30      1.78 o 
  -4  10   3      106.80       97.62     10.19 o 
  -3  10   3       45.99       38.89      1.72 o 
  -2  10   3       24.59       25.87      3.79 o 
  -1  10   3       48.26       44.90      1.75 o 
   0  10   3        1.64        2.09      1.45 o 
   1  10   3        1.26        2.21      1.52 o 
   2  10   3        5.59        5.74      2.05 o 
   3  10   3        5.99        6.97      1.12 o 
   4  10   3       11.32       14.72      1.18 o 
   5  10   3       56.96       54.22      2.07 o 
  -3  11   3       36.73       36.63      1.88 o 
  -2  11   3       73.73       80.97      1.88 o 
  -1  11   3       92.71       92.75      3.87 o 
   0  11   3      255.24      253.46     10.23 o 
   1  11   3      111.21      113.35      2.43 o 
   2  11   3       33.85       34.40      1.35 o 
   3  11   3       58.85       62.25      1.48 o 
 -10   0   4       30.26       28.04      1.36 o 
  -9   0   4      344.20      360.92     23.08 o 
  -8   0   4      168.10      140.60     10.71 o 
  -7   0   4     1129.35     1014.46     41.77 o 
  -6   0   4      793.35      702.79     20.34 o 
  -5   0   4      866.20      890.58     42.04 o 
  -4   0   4     1787.92     1878.35     98.44 o 
  -3   0   4     3979.26     3601.69    165.76 o 
  -2   0   4     1388.26     1339.93     48.97 o 
  -1   0   4    12256.92     9202.27   1430.97 o 
   0   0   4     1250.16     1417.02     90.99 o 
   1   0   4     5355.69     5584.66     31.05 o 
   2   0   4    13981.33    12230.28     76.04 o 
   3   0   4      775.31      763.12      6.10 o 
   4   0   4       54.56       56.95      1.24 o 
   5   0   4        4.15        8.67      1.59 o 
   6   0   4      646.98      678.69     28.15 o 
   7   0   4      600.54      589.06      8.42 o 
   8   0   4     2559.45     2357.20     17.47 o 
   9   0   4       34.91       32.94      3.10 o 
  10   0   4       69.07       70.88      2.80 o 
 -10   1   4       49.81       48.78      3.06 o 
  -9   1   4      673.24      615.33     19.75 o 
  -8   1   4      439.92      416.02     32.56 o 
  -7   1   4       30.23       22.75      1.34 o 
  -6   1   4     3869.95     3477.88    100.17 o 
  -5   1   4       51.23       59.76      2.24 o 
  -4   1   4     1085.75     1137.47     11.76 o 
  -3   1   4       39.53       40.18      0.95 o 
  -2   1   4       11.72       14.12      1.40 o 
  -1   1   4     6010.51     5588.56    228.87 o 
   0   1   4    14744.49    11421.33   1556.03 o 
   1   1   4      767.03      733.63     59.64 o 
   2   1   4      307.58      272.87      9.38 o 
   3   1   4       22.76       20.85      0.83 o 
   4   1   4      893.03      866.79      7.53 o 
   5   1   4     1608.89     1479.13     11.32 o 
   6   1   4        4.78        8.33      3.75 o 
   7   1   4      211.21      190.32      4.09 o 
   8   1   4       46.30       44.67      2.70 o 
   9   1   4       60.25       61.09      4.10 o 
  10   1   4       87.04       84.57      1.85 o 
 -10   2   4        0.28        2.36      1.21 o 
  -9   2   4        2.62        1.50      1.51 o 
  -8   2   4      621.66      569.93     28.56 o 
  -7   2   4      260.70      279.62     13.62 o 
  -6   2   4      415.54      367.01     26.12 o 
  -5   2   4      976.30      937.17     38.78 o 
  -4   2   4        7.91        3.59      0.77 o 
  -3   2   4      431.15      359.46      9.14 o 
  -2   2   4      535.42      503.67     17.58 o 
  -1   2   4       65.35       62.71      6.42 o 
   0   2   4    15244.65    12242.01    702.27 o 
   1   2   4      169.00      161.75     13.66 o 
   2   2   4     4133.86     4217.78    347.55 o 
   3   2   4      289.60      322.97     12.62 o 
   4   2   4        6.24        9.14      0.96 o 
   5   2   4     1001.67      998.35     20.70 o 
   6   2   4      541.97      514.73      7.47 o 
   7   2   4     1144.31     1120.31     31.70 o 
   8   2   4      507.73      510.29      8.00 o 
   9   2   4       96.60       92.43      3.35 o 
  10   2   4       28.21       31.24      1.14 o 
 -10   3   4       63.58       58.27      2.80 o 
  -9   3   4        0.62        1.30      1.39 o 
  -8   3   4      650.51      594.16     28.48 o 
  -7   3   4     2376.76     2265.89    139.12 o 
  -6   3   4       28.15       36.95      2.49 o 
  -5   3   4      563.13      572.50      8.31 o 
  -4   3   4      421.52      404.68      5.28 o 
  -3   3   4      294.07      277.73      4.08 o 
  -2   3   4     2986.03     2964.36    159.06 o 
  -1   3   4     7148.00     6444.51    118.32 o 
   0   3   4     3083.34     3069.80     97.16 o 
   1   3   4       29.33       16.80      2.09 o 
   2   3   4     3149.94     3031.21    300.48 o 
   3   3   4     1929.35     1802.39     64.81 o 
   4   3   4      111.66      106.36      3.31 o 
   5   3   4       78.67       77.72      1.86 o 
   6   3   4     1235.68     1230.77     11.87 o 
   7   3   4        8.13        9.07      1.37 o 
   8   3   4      124.43      131.32      6.09 o 
   9   3   4        6.50        7.23      1.17 o 
 -10   4   4      199.95      202.30     14.82 o 
  -9   4   4      265.48      248.57     20.11 o 
  -8   4   4       61.75       60.22      2.13 o 
  -7   4   4      170.71      167.67      6.45 o 
  -6   4   4       42.41       47.81      1.70 o 
  -5   4   4     1148.07     1118.76     10.21 o 
  -4   4   4     2654.96     2534.47     65.19 o 
  -3   4   4        2.87        5.55      1.28 o 
  -2   4   4      233.54      189.39      9.92 o 
  -1   4   4      498.33      434.49      6.07 o 
   0   4   4      656.24      603.04     14.23 o 
   1   4   4     1837.50     1939.90    133.28 o 
   2   4   4     1350.67     1184.40     71.61 o 
   3   4   4     1856.73     1961.32    130.29 o 
   4   4   4       84.30       69.83      2.66 o 
   5   4   4      767.19      715.38      8.74 o 
   6   4   4     2652.12     2693.40     18.53 o 
   7   4   4      118.91      122.40      2.60 o 
   8   4   4      108.97      107.48      5.00 o 
   9   4   4      376.47      371.72      5.94 o 
  -9   5   4       83.65       78.55      4.58 o 
  -8   5   4      152.04      154.10      9.63 o 
  -7   5   4     1022.81     1023.41     50.35 o 
  -6   5   4       87.93       84.36      2.18 o 
  -5   5   4      775.08      752.26     26.51 o 
  -4   5   4       25.54       32.92      1.65 o 
  -3   5   4        2.49        1.78      1.19 o 
  -2   5   4       93.22       86.88      2.20 o 
  -1   5   4     3452.04     3315.20     74.67 o 
   0   5   4      216.36      231.57     10.59 o 
   1   5   4     2510.92     2295.21    147.28 o 
   2   5   4        2.88       10.46      2.45 o 
   3   5   4      711.60      691.00     13.29 o 
   4   5   4      383.06      427.23     14.50 o 
   5   5   4       72.03       75.10      2.12 o 
   6   5   4       16.47       17.88      1.53 o 
   7   5   4       53.01       55.47      1.95 o 
   8   5   4       13.29       15.27      1.27 o 
   9   5   4        0.22        1.23      0.96 o 
  -9   6   4       34.57       25.00      3.77 o 
  -8   6   4       76.09       74.11      5.71 o 
  -7   6   4      430.45      453.84     10.42 o 
  -6   6   4      203.80      194.06     11.28 o 
  -5   6   4       18.54       16.72      1.55 o 
  -4   6   4      268.90      264.06      5.46 o 
  -3   6   4      132.69      118.16      2.48 o 
  -2   6   4     2711.74     2484.07     15.52 o 
  -1   6   4       44.78       49.60      1.80 o 
   0   6   4        0.02        0.67      2.80 o 
   1   6   4      355.79      363.65      9.92 o 
   2   6   4       35.51       35.78      1.93 o 
   3   6   4      140.91      130.46      4.06 o 
   4   6   4     1770.81     1765.65     20.38 o 
   5   6   4       15.15       13.23      2.05 o 
   6   6   4      150.13      158.41      4.77 o 
   7   6   4      618.67      607.87     11.84 o 
   8   6   4       79.24       73.28      2.39 o 
  -8   7   4        1.08        1.09      2.43 o 
  -7   7   4       54.77       48.84      2.59 o 
  -6   7   4      190.65      194.32      5.61 o 
  -5   7   4      552.93      580.04     11.97 o 
  -4   7   4       10.63       15.78      2.01 o 
  -3   7   4      345.96      349.72      9.04 o 
  -2   7   4      155.42      145.77      4.19 o 
  -1   7   4       20.58       21.18      1.93 o 
   0   7   4     1498.57     1422.62     17.24 o 
   1   7   4     2694.29     2526.74     23.98 o 
   2   7   4      180.28      183.52      5.36 o 
   3   7   4       79.19       82.49      3.06 o 
   4   7   4        4.65        4.10      1.84 o 
   5   7   4      133.20      139.83      4.56 o 
   6   7   4       69.61       65.92      2.72 o 
   7   7   4       13.86       13.69      1.84 o 
   8   7   4       31.79       32.48      1.67 o 
  -8   8   4        3.57        3.89      1.17 o 
  -7   8   4        3.78        7.16      1.59 o 
  -6   8   4       23.50       24.15      2.18 o 
  -5   8   4       28.10       32.94      2.43 o 
  -4   8   4       10.18        9.63      2.05 o 
  -3   8   4      615.54      583.68     12.14 o 
  -2   8   4        0.60        3.39      1.80 o 
  -1   8   4      938.19      905.78     14.86 o 
   0   8   4        1.52       -0.67      2.64 o 
   1   8   4        0.08        1.80      2.47 o 
   2   8   4        3.48        5.69      2.05 o 
   3   8   4      534.94      515.08     11.51 o 
   4   8   4        0.82       -0.21      2.93 o 
   5   8   4       22.79       20.59      2.05 o 
   6   8   4       77.50       71.61      2.55 o 
   7   8   4       14.02       12.01      1.34 o 
  -7   9   4       16.61       16.82      1.51 o 
  -6   9   4       45.07       44.99      2.26 o 
  -5   9   4        2.77        0.75      2.80 o 
  -4   9   4      246.44      250.07      6.91 o 
  -3   9   4        7.05        8.62      1.76 o 
  -2   9   4       96.42       93.33      3.39 o 
  -1   9   4      179.82      167.54      5.02 o 
   0   9   4      380.22      338.76      9.38 o 
   1   9   4       49.83       59.01      2.72 o 
   2   9   4      298.28      312.47      8.96 o 
   3   9   4      139.20      149.00      4.69 o 
   4   9   4        0.15        2.34      2.51 o 
   5   9   4       51.33       56.71      2.43 o 
   6   9   4        5.57        4.73      1.21 o 
  -5  10   4      143.80      167.96      4.65 o 
  -4  10   4       28.55       27.29      1.93 o 
  -3  10   4      111.57      129.79      3.81 o 
  -2  10   4       18.18       16.41      1.97 o 
  -1  10   4       10.80        9.88      1.80 o 
   0  10   4       13.81       15.57      1.80 o 
   1  10   4       20.49       19.17      1.97 o 
   2  10   4        2.70        6.53      1.51 o 
   3  10   4        0.15        1.34      2.18 o 
   4  10   4      113.04      121.71      3.39 o 
   5  10   4      192.62      179.55      4.98 o 
  -3  11   4       25.87       22.94      1.72 o 
  -2  11   4      207.30      208.22      6.15 o 
  -1  11   4       30.40       27.08      1.88 o 
   0  11   4        5.19        5.69      1.46 o 
   1  11   4       35.89       39.80      1.97 o 
   2  11   4      136.56      137.15      4.31 o 
 -10   1   5       93.29      100.20      3.01 o 
  -9   1   5        6.58        6.99      1.97 o 
  -8   1   5      166.29      156.74      4.60 o 
  -7   1   5       47.07       46.33      2.47 o 
  -6   1   5      317.46      322.06      8.04 o 
  -5   1   5      362.51      395.26      7.58 o 
  -4   1   5      872.61      803.41      9.79 o 
  -3   1   5     1825.68     1852.32     13.85 o 
  -2   1   5       91.73       90.95      2.55 o 
  -1   1   5      100.27      120.75      3.06 o 
   0   1   5       69.27       89.90      2.47 o 
   1   1   5      660.76      723.80      7.49 o 
   2   1   5     2787.05     2983.90     18.42 o 
   3   1   5      228.44      240.49      5.32 o 
   4   1   5     1983.55     2149.14     18.29 o 
   5   1   5      536.74      509.52      9.71 o 
   6   1   5      342.67      309.04      8.37 o 
   7   1   5      110.98      108.06      3.43 o 
   8   1   5      112.11      114.63      3.77 o 
   9   1   5      100.73       99.44      2.97 o 
 -10   2   5       14.85       13.27      1.59 o 
  -9   2   5      390.20      416.44     10.04 o 
  -8   2   5       30.22       32.48      2.30 o 
  -7   2   5      674.78      661.19     12.35 o 
  -6   2   5      473.20      495.24      9.84 o 
  -5   2   5        4.39       17.79      1.30 o 
  -4   2   5     1499.77     1585.47     14.52 o 
  -3   2   5     4793.68     4406.85     24.69 o 
  -2   2   5     1249.23     1292.29     11.01 o 
  -1   2   5     5382.91     5190.80     25.24 o 
   0   2   5       75.79      118.36      3.26 o 
   1   2   5       39.44       55.20      1.55 o 
   2   2   5     3589.97     3867.96     22.52 o 
   3   2   5      451.39      435.56      7.32 o 
   4   2   5       29.22       36.33      1.72 o 
   5   2   5      656.43      610.80     10.88 o 
   6   2   5     1586.14     1539.85     18.88 o 
   7   2   5      147.09      135.69      4.14 o 
   8   2   5      139.47      140.25      4.35 o 
   9   2   5      159.63      141.30      4.14 o 
 -10   3   5       49.49       45.87      2.18 o 
  -9   3   5       80.52       77.64      2.85 o 
  -8   3   5       45.44       52.94      2.76 o 
  -7   3   5       90.66       90.15      3.31 o 
  -6   3   5       68.75       78.77      2.68 o 
  -5   3   5       29.43       34.32      1.76 o 
  -4   3   5      760.57      721.84     10.17 o 
  -3   3   5      232.01      194.74      4.85 o 
  -2   3   5      437.46      460.09      6.91 o 
  -1   3   5     1037.08     1020.00     10.00 o 
   0   3   5      630.66      863.68      9.12 o 
   1   3   5      204.04      239.94      5.06 o 
   2   3   5      307.55      268.70      5.73 o 
   3   3   5     1387.67     1511.47     14.82 o 
   4   3   5      129.59      138.24      4.35 o 
   5   3   5     2775.51     2812.76     24.86 o 
   6   3   5      191.02      207.34      6.32 o 
   7   3   5       10.54       14.94      2.05 o 
   8   3   5       75.86       64.75      2.89 o 
   9   3   5      333.12      310.17      7.41 o 
 -10   4   5        5.01        7.78      1.38 o 
  -9   4   5       43.44       39.97      2.43 o 
  -8   4   5      207.50      216.09      6.70 o 
  -7   4   5       37.93       33.27      2.51 o 
  -6   4   5      121.91      117.86      3.52 o 
  -5   4   5      263.93      261.83      7.16 o 
  -4   4   5        5.22        1.80      2.13 o 
  -3   4   5      699.76      816.21     10.71 o 
  -2   4   5        9.08        5.15      1.05 o 
  -1   4   5      546.15      576.69      8.33 o 
   0   4   5       30.53       34.03      1.51 o 
   1   4   5        5.87        5.32      1.00 o 
   2   4   5      106.99      150.54      4.23 o 
   3   4   5        1.74        3.26      1.17 o 
   4   4   5       46.48       42.36      1.93 o 
   5   4   5      533.63      557.69     11.26 o 
   6   4   5       32.95       32.18      2.51 o 
   7   4   5        7.28        7.91      1.80 o 
   8   4   5       57.34       56.50      2.47 o 
   9   4   5       11.68       10.30      1.30 o 
  -9   5   5       73.72       85.46      2.72 o 
  -8   5   5       58.61       76.26      2.93 o 
  -7   5   5        9.96        8.50      1.84 o 
  -6   5   5      591.25      578.91     12.01 o 
  -5   5   5      117.87      111.91      3.60 o 
  -4   5   5      658.65      661.36     11.13 o 
  -3   5   5        0.81        1.09      2.01 o 
  -2   5   5       26.96       25.78      1.55 o 
  -1   5   5      511.44      575.18      9.12 o 
   0   5   5      221.97      192.23      5.48 o 
   1   5   5      121.70      129.62      3.64 o 
   2   5   5      821.14      798.64     11.59 o 
   3   5   5      208.49      210.73      5.78 o 
   4   5   5        2.15        3.77      1.59 o 
   5   5   5      201.52      213.99      6.40 o 
   6   5   5       65.42       63.66      2.97 o 
   7   5   5       40.38       41.69      2.34 o 
   8   5   5      240.68      234.50      6.65 o 
  -9   6   5      111.55      116.73      3.47 o 
  -8   6   5       11.14       12.51      1.84 o 
  -7   6   5       67.02       63.91      2.85 o 
  -6   6   5       10.93        7.37      1.84 o 
  -5   6   5        0.94        3.10      1.76 o 
  -4   6   5      187.88      189.97      5.32 o 
  -3   6   5      233.85      217.05      5.98 o 
  -2   6   5      360.70      356.13      8.33 o 
  -1   6   5     2273.31     2169.28     20.30 o 
   0   6   5      375.07      376.09      8.29 o 
   1   6   5        6.33       10.51      1.55 o 
   2   6   5      386.37      397.02      9.08 o 
   3   6   5        4.50        2.43      2.85 o 
   4   6   5      495.68      512.40     10.97 o 
   5   6   5      583.86      589.75     12.18 o 
   6   6   5      274.59      254.42      7.07 o 
   7   6   5       17.76       16.78      2.09 o 
   8   6   5        4.18        4.85      1.21 o 
  -8   7   5        1.26       -1.05      2.05 o 
  -7   7   5      166.24      199.76      6.03 o 
  -6   7   5      102.76      101.70      3.31 o 
  -5   7   5       20.01       25.53      2.05 o 
  -4   7   5       86.86       79.23      3.14 o 
  -3   7   5        7.74        9.88      1.93 o 
  -2   7   5      765.14      741.88     12.93 o 
  -1   7   5     1038.06      976.39     14.82 o 
   0   7   5       51.37       47.17      2.39 o 
   1   7   5      105.91       98.94      3.26 o 
   2   7   5      981.47      951.69     14.98 o 
   3   7   5      238.79      252.67      6.95 o 
   4   7   5      277.29      294.77      8.75 o 
   5   7   5       33.83       38.84      2.47 o 
   6   7   5       33.59       34.74      2.18 o 
   7   7   5        2.58        2.30      1.51 o 
  -7   8   5        6.01        5.48      1.55 o 
  -6   8   5      111.97      135.85      4.23 o 
  -5   8   5      316.94      344.03      9.54 o 
  -4   8   5      589.70      643.53     12.77 o 
  -3   8   5      512.79      564.80     11.97 o 
  -2   8   5       97.13       91.91      3.43 o 
  -1   8   5       50.10       47.08      2.72 o 
   0   8   5       34.57       34.70      2.47 o 
   1   8   5      182.87      193.19      5.69 o 
   2   8   5      551.49      512.82     11.47 o 
   3   8   5      450.75      441.09     10.76 o 
   4   8   5        0.15        4.14      1.55 o 
   5   8   5        1.93       -1.38      2.55 o 
   6   8   5       15.33       12.10      1.59 o 
   7   8   5      172.23      177.29      4.85 o 
  -6   9   5      462.57      460.88      8.87 o 
  -5   9   5       45.86       38.30      2.34 o 
  -4   9   5       67.47       70.19      2.85 o 
  -3   9   5        4.85        2.39      3.06 o 
  -2   9   5        1.15        2.01      2.93 o 
  -1   9   5        2.48        2.72      1.59 o 
   0   9   5      537.00      506.63     11.34 o 
   1   9   5       28.15       27.58      2.26 o 
   2   9   5       67.90       59.51      2.85 o 
   3   9   5       46.08       54.12      2.68 o 
   4   9   5      292.33      311.55      8.04 o 
   5   9   5        2.68        0.88      2.39 o 
   6   9   5        1.50       -0.21      1.72 o 
  -5  10   5      129.92      122.63      3.47 o 
  -4  10   5        6.64        9.67      1.55 o 
  -3  10   5      220.63      245.09      7.16 o 
  -2  10   5      128.33      138.07      4.10 o 
  -1  10   5        6.27        5.23      1.55 o 
   0  10   5        7.88        7.16      1.76 o 
   1  10   5        8.70        7.32      1.67 o 
   2  10   5        2.60        4.90      1.42 o 
   3  10   5        2.95       -1.26      2.47 o 
   4  10   5       63.06       52.69      2.18 o 
  -3  11   5       22.83       19.42      1.59 o 
  -2  11   5      309.95      308.37      6.99 o 
  -1  11   5       18.77       17.37      1.63 o 
   0  11   5        0.17        0.67      1.21 o 
   1  11   5        9.29       11.38      1.42 o 
   2  11   5       44.88       44.49      1.84 o 
 -10   0   6      120.31      141.00      4.27 o 
  -9   0   6       16.81       18.08      1.93 o 
  -8   0   6      851.94      765.20     13.77 o 
  -7   0   6     1261.04     1257.01     16.99 o 
  -6   0   6      804.79      859.99     12.81 o 
  -5   0   6       85.60       82.45      2.55 o 
  -4   0   6     2835.13     3126.62     21.39 o 
  -3   0   6       82.40       74.62      2.22 o 
  -2   0   6       45.82       39.84      1.38 o 
  -1   0   6     4187.77     4226.34     21.89 o 
   0   0   6     6433.30     6760.45     30.64 o 
   1   0   6      182.12      191.94      4.31 o 
   2   0   6      259.52      216.80      4.85 o 
   3   0   6      255.18      279.41      5.98 o 
   4   0   6     1985.86     1985.12     18.21 o 
   5   0   6       12.07       12.14      1.42 o 
   6   0   6     1819.74     1640.46     19.50 o 
   7   0   6      858.10      793.86     14.02 o 
   8   0   6      197.43      173.15      5.32 o 
   9   0   6       87.91       90.65      2.85 o 
 -10   1   6      140.16      156.03      4.85 o 
  -9   1   6       23.69       27.79      2.13 o 
  -8   1   6      172.41      173.73      5.27 o 
  -7   1   6      106.88      110.45      3.39 o 
  -6   1   6      474.97      497.84      9.79 o 
  -5   1   6      226.51      238.90      6.24 o 
  -4   1   6      908.80      966.34     11.17 o 
  -3   1   6     1435.12     1456.77     12.72 o 
  -2   1   6     2910.03     2876.09     17.79 o 
  -1   1   6     4344.06     4282.76     22.35 o 
   0   1   6     4144.48     4660.65     23.77 o 
   1   1   6     1798.09     1898.36     13.94 o 
   2   1   6       43.44       47.13      1.55 o 
   3   1   6     4659.25     4901.43     28.75 o 
   4   1   6      149.13      145.98      4.44 o 
   5   1   6      386.64      384.25      8.87 o 
   6   1   6       87.76       78.31      3.01 o 
   7   1   6      200.49      198.22      5.73 o 
   8   1   6      126.69      123.59      3.81 o 
   9   1   6      268.77      248.40      6.86 o 
 -10   2   6        7.00        5.19      1.55 o 
  -9   2   6        3.64        4.98      1.67 o 
  -8   2   6       58.32       53.95      2.76 o 
  -7   2   6       38.05       33.19      2.39 o 
  -6   2   6     1320.05     1302.75     16.41 o 
  -5   2   6      656.91      668.56     10.42 o 
  -4   2   6        9.02       17.91      1.38 o 
  -3   2   6        1.81        6.45      1.05 o 
  -2   2   6      647.22      550.20      7.45 o 
  -1   2   6       53.08       63.74      1.97 o 
   0   2   6     1941.87     2282.99     15.69 o 
   1   2   6      506.96      663.20      8.25 o 
   2   2   6      167.26      165.40      4.65 o 
   3   2   6        0.78        3.93      1.00 o 
   4   2   6      824.21      834.21     11.84 o 
   5   2   6      120.35      120.87      3.60 o 
   6   2   6     1737.79     1733.84     20.59 o 
   7   2   6      405.04      402.08     10.09 o 
   8   2   6      145.06      144.18      4.31 o 
   9   2   6      215.23      205.54      6.19 o 
 -10   3   6        0.12       -1.80      2.34 o 
  -9   3   6      483.01      486.83     10.46 o 
  -8   3   6      109.99      116.73      3.64 o 
  -7   3   6      283.64      297.07      8.96 o 
  -6   3   6      158.79      166.57      4.98 o 
  -5   3   6      174.77      173.52      5.02 o 
  -4   3   6     1059.08     1112.36     13.18 o 
  -3   3   6     3500.42     3220.95     22.14 o 
  -2   3   6      753.66      731.63      9.25 o 
  -1   3   6        0.36       -0.29      1.67 o 
   0   3   6     2062.30     2311.45     16.91 o 
   1   3   6     6268.31     6549.80     33.57 o 
   2   3   6     2501.51     2751.95     20.38 o 
   3   3   6      788.41      832.12     11.38 o 
   4   3   6       41.53       45.49      2.05 o 
   5   3   6      525.53      533.29     10.84 o 
   6   3   6       28.58       28.13      2.26 o 
   7   3   6       65.74       70.40      2.93 o 
   8   3   6      348.12      347.50      8.71 o 
   9   3   6       17.57       16.70      1.59 o 
 -10   4   6       10.26        8.45      1.30 o 
  -9   4   6        0.44        2.34      1.63 o 
  -8   4   6       16.90       19.59      1.97 o 
  -7   4   6       42.82       45.33      2.51 o 
  -6   4   6     1624.01     1632.01     19.59 o 
  -5   4   6      551.36      589.29     10.84 o 
  -4   4   6       33.71       41.02      1.93 o 
  -3   4   6      715.62      675.92     10.21 o 
  -2   4   6      473.25      457.07      7.95 o 
  -1   4   6     2103.68     2139.10     17.54 o 
   0   4   6     2420.65     2649.95     19.84 o 
   1   4   6      354.65      424.97      7.74 o 
   2   4   6      159.72      142.01      4.23 o 
   3   4   6      804.91      881.34     12.56 o 
   4   4   6       33.00       41.39      2.09 o 
   5   4   6     1945.82     2040.62     22.14 o 
   6   4   6        0.80        3.22      1.84 o 
   7   4   6       93.76       95.22      3.26 o 
   8   4   6      664.19      656.09     11.38 o 
   9   4   6       25.16       27.96      1.55 o 
  -9   5   6      299.53      333.11      7.87 o 
  -8   5   6      112.27      121.58      3.89 o 
  -7   5   6      251.77      258.94      7.28 o 
  -6   5   6      265.03      275.14      7.45 o 
  -5   5   6       26.29       26.58      2.09 o 
  -4   5   6      726.69      732.68     12.26 o 
  -3   5   6      152.20      145.35      4.14 o 
  -2   5   6      597.30      563.13      9.63 o 
  -1   5   6     1715.17     1661.85     16.66 o 
   0   5   6     1341.89     1322.59     14.77 o 
   1   5   6       58.67       60.27      2.13 o 
   2   5   6     2776.68     2804.60     23.65 o 
   3   5   6        3.06        0.54      2.80 o 
   4   5   6        6.61        5.86      1.67 o 
   5   5   6        0.72        1.13      1.80 o 
   6   5   6      159.20      148.95      4.56 o 
   7   5   6       22.63       21.05      1.80 o 
   8   5   6       93.32       91.45      2.68 o 
  -9   6   6       25.59       27.20      1.59 o 
  -8   6   6      323.63      335.74      8.33 o 
  -7   6   6        0.84        2.34      2.59 o 
  -6   6   6       13.37       21.81      2.05 o 
  -5   6   6       30.44       36.41      2.47 o 
  -4   6   6     1413.16     1371.81     17.91 o 
  -3   6   6     1064.21     1077.42     15.23 o 
  -2   6   6      277.86      278.95      7.70 o 
  -1   6   6      946.02      837.06     12.77 o 
   0   6   6      169.51      163.94      5.32 o 
   1   6   6       10.23       13.48      1.67 o 
   2   6   6      470.49      466.87     10.04 o 
   3   6   6      240.29      252.04      6.78 o 
   4   6   6       12.77       14.90      2.05 o 
   5   6   6      421.70      419.66     10.55 o 
   6   6   6       32.27       40.81      2.34 o 
   7   6   6      427.55      435.94      9.17 o 
   8   6   6        0.03        2.68      1.05 o 
  -8   7   6       45.15       44.95      2.09 o 
  -7   7   6      167.87      182.31      5.61 o 
  -6   7   6      304.69      323.77      8.91 o 
  -5   7   6        5.45        1.59      1.84 o 
  -4   7   6       19.29       21.43      2.05 o 
  -3   7   6       22.62       23.35      2.22 o 
  -2   7   6      208.37      214.41      6.40 o 
  -1   7   6     1365.21     1256.17     17.12 o 
   0   7   6      875.62      843.75     13.77 o 
   1   7   6       91.31       96.72      3.22 o 
   2   7   6       12.22       17.03      2.01 o 
   3   7   6      482.80      475.53     11.17 o 
   4   7   6      169.16      181.77      5.48 o 
   5   7   6       54.44       55.08      2.59 o 
   6   7   6      101.04      102.58      3.10 o 
   7   7   6       56.83       64.96      2.30 o 
  -7   8   6      416.23      422.30      8.54 o 
  -6   8   6       54.77       52.06      2.39 o 
  -5   8   6      284.97      287.74      8.66 o 
  -4   8   6       73.15       82.66      3.14 o 
  -3   8   6       61.17       58.76      2.76 o 
  -2   8   6      343.66      319.46      9.42 o 
  -1   8   6       16.09       15.07      2.05 o 
   0   8   6       61.18       55.04      2.72 o 
   1   8   6      135.00      143.85      4.35 o 
   2   8   6       31.20       30.30      2.51 o 
   3   8   6        3.01       -2.93      2.93 o 
   4   8   6       66.53       62.53      2.72 o 
   5   8   6        2.13        0.71      2.55 o 
   6   8   6      165.86      160.88      4.65 o 
  -6   9   6        5.44        8.71      1.51 o 
  -5   9   6      164.71      180.34      5.48 o 
  -4   9   6       70.09       76.80      2.93 o 
  -3   9   6        0.32       -0.63      2.93 o 
  -2   9   6      114.05      116.10      3.72 o 
  -1   9   6        1.36       -1.55      2.89 o 
   0   9   6       64.36       71.19      2.89 o 
   1   9   6      245.64      229.98      6.53 o 
   2   9   6       49.19       42.15      2.51 o 
   3   9   6       38.65       48.42      2.34 o 
   4   9   6       42.16       45.91      2.34 o 
   5   9   6       13.18       15.57      1.59 o 
  -5  10   6       33.64       38.46      1.84 o 
  -4  10   6        5.07        6.45      1.59 o 
  -3  10   6       12.74       15.40      1.63 o 
  -2  10   6      125.03      131.25      3.72 o 
  -1  10   6        6.66        2.39      2.55 o 
   0  10   6       22.79       19.92      2.01 o 
   1  10   6        2.31        1.59      1.42 o 
   2  10   6       88.51       94.84      2.93 o 
   3  10   6       79.97       81.40      2.55 o 
   4  10   6      100.15       96.09      2.80 o 
  -2  11   6       16.80       16.28      1.51 o 
  -1  11   6       24.50       23.61      1.59 o 
   0  11   6       36.57       43.07      1.84 o 
   1  11   6       90.86       91.07      2.85 o 
 -10   1   7       13.35       13.81      1.67 o 
  -9   1   7        1.38       12.89      1.88 o 
  -8   1   7       10.66       12.64      1.84 o 
  -7   1   7     1347.27     1267.14     17.41 o 
  -6   1   7     1638.72     1585.68     18.25 o 
  -5   1   7       11.13       14.52      1.42 o 
  -4   1   7        1.14        1.05      2.18 o 
  -3   1   7      562.45      633.69      8.75 o 
  -2   1   7       29.01       24.44      1.34 o 
  -1   1   7       19.54       14.23      1.13 o 
   0   1   7     2885.28     3298.42     20.17 o 
   1   1   7     1225.79     1478.54     12.97 o 
   2   1   7     1361.66     1623.72     14.56 o 
   3   1   7      566.85      575.48      9.21 o 
   4   1   7       40.65       39.17      1.97 o 
   5   1   7      561.72      579.24     11.22 o 
   6   1   7      385.26      380.07      9.84 o 
   7   1   7        0.71        2.26      2.51 o 
   8   1   7        6.01        7.24      1.76 o 
   9   1   7        2.97        2.85      1.34 o 
 -10   2   7      154.33      159.25      4.60 o 
  -9   2   7      195.07      213.70      6.24 o 
  -8   2   7       45.37       48.21      2.51 o 
  -7   2   7      287.98      314.69      9.08 o 
  -6   2   7        3.62       -1.97      2.93 o 
  -5   2   7      456.76      476.70      9.25 o 
  -4   2   7     1511.05     1569.57     15.74 o 
  -3   2   7     1839.67     1696.97     15.23 o 
  -2   2   7      682.85      706.10      9.04 o 
  -1   2   7      896.51     1154.97     11.30 o 
   0   2   7     2264.49     2552.73     17.91 o 
   1   2   7     2938.42     3436.83     22.10 o 
   2   2   7     2576.78     2935.39     21.26 o 
   3   2   7     1511.34     1534.91     15.74 o 
   4   2   7       78.17       65.54      2.43 o 
   5   2   7      256.29      260.20      7.74 o 
   6   2   7       53.32       56.33      2.93 o 
   7   2   7       12.90       16.66      2.01 o 
   8   2   7      505.86      516.30     10.38 o 
   9   2   7      163.42      168.96      4.44 o 
 -10   3   7       55.12       58.51      2.22 o 
  -9   3   7        7.37        7.03      1.72 o 
  -8   3   7      149.92      144.85      4.48 o 
  -7   3   7      565.87      622.52     12.47 o 
  -6   3   7      267.86      271.71      7.03 o 
  -5   3   7      385.99      412.50      8.96 o 
  -4   3   7      973.11      990.07     12.81 o 
  -3   3   7       65.81       73.70      2.26 o 
  -2   3   7      814.28      863.72     10.71 o 
  -1   3   7     2483.62     2658.37     19.38 o 
   0   3   7     5659.42     6023.13     32.52 o 
   1   3   7      295.90      337.29      6.70 o 
   2   3   7      179.04      216.09      5.78 o 
   3   3   7      114.54      133.22      4.31 o 
   4   3   7      663.22      705.05     11.93 o 
   5   3   7       21.07       23.06      2.13 o 
   6   3   7       29.35       24.53      2.51 o 
   7   3   7       10.87       14.86      1.97 o 
   8   3   7        8.78        8.41      1.76 o 
   9   3   7        2.13        1.46      1.88 o 
 -10   4   7       23.60       22.56      1.51 o 
  -9   4   7        9.12       11.64      1.72 o 
  -8   4   7       32.78       39.34      2.34 o 
  -7   4   7      373.11      395.68     10.09 o 
  -6   4   7      195.02      215.67      6.36 o 
  -5   4   7        0.63        1.17      1.38 o 
  -4   4   7      219.33      229.48      6.74 o 
  -3   4   7        3.41        4.27      1.21 o 
  -2   4   7      595.04      548.69      9.25 o 
  -1   4   7      647.48      679.15     10.04 o 
   0   4   7     2051.65     2126.84     18.33 o 
   1   4   7      112.48      109.24      3.26 o 
   2   4   7        6.32       26.66      1.59 o 
   3   4   7       20.00       29.30      1.97 o 
   4   4   7       86.55       76.55      2.85 o 
   5   4   7        0.74        0.21      2.68 o 
   6   4   7      138.01      141.04      3.89 o 
   7   4   7       44.81       43.86      2.47 o 
   8   4   7        0.83        0.46      1.55 o 
  -9   5   7      383.50      383.92      8.12 o 
  -8   5   7       55.40       56.38      2.55 o 
  -7   5   7      150.37      155.48      4.73 o 
  -6   5   7       14.13       20.76      2.05 o 
  -5   5   7      376.42      371.03      9.46 o 
  -4   5   7      146.31      140.71      4.69 o 
  -3   5   7      785.81      681.99     11.59 o 
  -2   5   7       29.01       29.09      2.01 o 
  -1   5   7      150.76      159.96      4.81 o 
   0   5   7     1154.97     1217.25     14.82 o 
   1   5   7      155.69      152.68      4.90 o 
   2   5   7      171.60      182.39      5.48 o 
   3   5   7      239.55      261.58      7.83 o 
   4   5   7        0.15        1.76      1.55 o 
   5   5   7      362.91      382.41      9.88 o 
   6   5   7       20.89       28.38      2.22 o 
   7   5   7       36.73       35.83      2.05 o 
   8   5   7        7.82        9.04      1.30 o 
  -9   6   7        2.70        0.13      2.13 o 
  -8   6   7        3.32        2.01      2.34 o 
  -7   6   7        0.29       -1.46      2.72 o 
  -6   6   7       29.56       39.59      2.51 o 
  -5   6   7       27.98       24.40      2.26 o 
  -4   6   7        3.34        5.23      1.76 o 
  -3   6   7     1789.88     1675.12     19.50 o 
  -2   6   7      617.73      576.23     11.13 o 
  -1   6   7        5.11        5.90      1.72 o 
   0   6   7      167.35      168.00      4.77 o 
   1   6   7      354.08      357.38      8.87 o 
   2   6   7       57.61       64.20      2.72 o 
   3   6   7      870.20      869.33     14.36 o 
   4   6   7       17.99       19.04      2.05 o 
   5   6   7       64.79       63.78      2.93 o 
   6   6   7       47.87       55.25      2.59 o 
   7   6   7        0.79       -1.09      2.47 o 
  -8   7   7      106.03      116.18      3.52 o 
  -7   7   7       47.35       50.64      2.30 o 
  -6   7   7      165.48      154.14      4.44 o 
  -5   7   7       45.49       45.54      2.72 o 
  -4   7   7       52.05       55.08      2.76 o 
  -3   7   7       36.38       38.13      2.26 o 
  -2   7   7      298.17      287.28      8.58 o 
  -1   7   7      185.49      168.75      5.23 o 
   0   7   7      497.74      484.40     10.67 o 
   1   7   7       44.50       46.96      2.43 o 
   2   7   7      114.81      109.99      3.64 o 
   3   7   7        4.66        7.78      2.05 o 
   4   7   7       85.27       81.40      3.14 o 
   5   7   7       59.78       68.43      2.85 o 
   6   7   7      139.98      153.98      4.81 o 
   7   7   7      158.16      147.24      4.14 o 
  -7   8   7       61.71       58.59      2.26 o 
  -6   8   7        0.16        0.17      2.43 o 
  -5   8   7      452.67      479.63     10.38 o 
  -4   8   7      140.68      139.91      4.19 o 
  -3   8   7      139.61      135.48      4.10 o 
  -2   8   7        8.79       10.09      1.84 o 
  -1   8   7      225.59      195.37      6.19 o 
   0   8   7      176.22      168.71      5.06 o 
   1   8   7      419.29      437.32     10.55 o 
   2   8   7      300.66      290.92      8.83 o 
   3   8   7       81.11       84.29      3.01 o 
   4   8   7       20.59       24.61      2.18 o 
   5   8   7      152.81      145.19      4.27 o 
   6   8   7      132.80      123.38      3.89 o 
  -6   9   7       14.55       11.47      1.51 o 
  -5   9   7      100.54      114.68      3.35 o 
  -4   9   7        0.28        2.39      1.46 o 
  -3   9   7       35.86       35.83      2.22 o 
  -2   9   7      453.80      441.80     10.34 o 
  -1   9   7        3.37        2.34      2.80 o 
   0   9   7       24.96       24.15      2.13 o 
   1   9   7        0.89       -0.84      2.51 o 
   2   9   7      210.62      221.49      6.32 o 
   3   9   7       79.33       80.15      2.85 o 
   4   9   7        0.76       -1.51      2.43 o 
   5   9   7       26.65       22.98      1.59 o 
  -4  10   7      135.73      143.14      4.44 o 
  -3  10   7        5.72        6.65      1.51 o 
  -2  10   7        9.60        9.00      1.46 o 
  -1  10   7       12.32       13.90      1.72 o 
   0  10   7       30.67       31.56      2.01 o 
   1  10   7       21.71       17.54      1.93 o 
   2  10   7       45.22       47.96      2.18 o 
   3  10   7       86.09       86.30      2.59 o 
  -1  11   7       13.91       12.26      1.30 o 
   0  11   7        0.99        2.26      1.05 o 
 -10   0   8       78.23       84.21      2.59 o 
  -9   0   8      562.91      545.30     11.30 o 
  -8   0   8     2641.11     2430.77     25.11 o 
  -7   0   8      398.44      417.82     10.21 o 
  -6   0   8     2521.60     2587.18     24.19 o 
  -5   0   8     1120.65     1120.74     14.36 o 
  -4   0   8      638.65      605.07      9.71 o 
  -3   0   8     4115.93     4856.73     28.75 o 
  -2   0   8       11.00       21.05      1.51 o 
  -1   0   8     1693.21     1512.48     13.52 o 
   0   0   8      668.90      659.10      8.75 o 
   1   0   8      527.92      540.40      8.25 o 
   2   0   8      591.10      565.89      9.00 o 
   3   0   8      132.18      137.15      3.93 o 
   4   0   8      274.55      306.57      7.74 o 
   5   0   8     1353.07     1289.78     17.16 o 
   6   0   8       88.76       91.53      3.18 o 
   7   0   8      467.82      444.98     10.38 o 
   8   0   8      122.42      119.07      3.39 o 
   9   0   8      129.76      124.51      3.81 o 
 -10   1   8       66.13       71.11      2.43 o 
  -9   1   8      557.88      550.74     11.17 o 
  -8   1   8      159.94      157.49      4.77 o 
  -7   1   8       92.11       93.12      3.35 o 
  -6   1   8      136.44      140.17      4.19 o 
  -5   1   8       72.30       69.60      2.39 o 
  -4   1   8      344.87      312.31      7.03 o 
  -3   1   8      254.76      235.25      5.82 o 
  -2   1   8      341.54      337.54      6.45 o 
  -1   1   8      649.09      637.88      8.66 o 
   0   1   8      375.71      454.56      7.28 o 
   1   1   8      115.81      123.63      3.72 o 
   2   1   8     1700.01     1779.37     16.49 o 
   3   1   8      179.60      171.47      4.81 o 
   4   1   8       11.01       14.27      1.63 o 
   5   1   8      578.67      562.46     11.43 o 
   6   1   8      103.19      106.81      3.64 o 
   7   1   8       17.43       17.54      1.97 o 
   8   1   8      426.35      416.23      9.17 o 
   9   1   8       14.83       14.86      1.34 o 
 -10   2   8        1.10        4.02      1.34 o 
  -9   2   8        8.73        8.83      1.72 o 
  -8   2   8      150.26      137.82      4.06 o 
  -7   2   8     1487.38     1488.20     19.25 o 
  -6   2   8     1294.78     1292.88     17.08 o 
  -5   2   8       38.06       36.33      1.97 o 
  -4   2   8      202.30      162.43      4.73 o 
  -3   2   8      672.82      699.11     10.09 o 
  -2   2   8      319.42      373.91      7.07 o 
  -1   2   8      239.20      328.46      6.53 o 
   0   2   8      351.54      445.11      7.53 o 
   1   2   8       82.77      105.93      3.14 o 
   2   2   8        5.84       13.23      1.42 o 
   3   2   8        2.73        2.47      1.30 o 
   4   2   8      465.69      487.59     10.09 o 
   5   2   8        3.72       25.32      2.18 o 
   6   2   8      553.48      564.30     12.14 o 
   7   2   8      177.80      169.84      5.15 o 
   8   2   8       70.36       67.22      2.51 o 
 -10   3   8      145.85      152.39      4.27 o 
  -9   3   8       48.36       49.64      2.51 o 
  -8   3   8        9.02        6.78      1.97 o 
  -7   3   8      190.69      210.06      5.94 o 
  -6   3   8     1205.14     1230.31     16.99 o 
  -5   3   8       39.85       45.24      2.09 o 
  -4   3   8      617.79      603.48     10.51 o 
  -3   3   8       85.84      114.93      3.56 o 
  -2   3   8      306.34      334.07      7.03 o 
  -1   3   8      328.13      426.15      7.91 o 
   0   3   8     2168.00     2232.85     18.62 o 
   1   3   8      432.90      394.84      7.83 o 
   2   3   8       24.24       32.98      1.88 o 
   3   3   8      357.04      335.66      8.16 o 
   4   3   8      333.26      343.95      8.91 o 
   5   3   8       22.26       23.69      2.22 o 
   6   3   8      973.93     1005.93     15.74 o 
   7   3   8      402.17      411.12      9.84 o 
   8   3   8       11.67        9.38      1.67 o 
  -9   4   8      109.74      115.30      3.52 o 
  -8   4   8       61.48       64.96      2.89 o 
  -7   4   8      683.62      702.17     13.23 o 
  -6   4   8      136.02      122.63      3.60 o 
  -5   4   8     1195.64     1266.09     16.95 o 
  -4   4   8      226.66      231.95      6.86 o 
  -3   4   8     1699.76     1650.05     17.62 o 
  -2   4   8       73.20      125.39      3.89 o 
  -1   4   8     3279.21     3316.04     24.82 o 
   0   4   8      907.08      967.14     12.77 o 
   1   4   8      130.63      153.98      4.65 o 
   2   4   8       34.21       44.53      1.93 o 
   3   4   8      560.94      574.22     11.13 o 
   4   4   8      428.41      427.78     10.13 o 
   5   4   8       51.08       51.23      2.76 o 
   6   4   8      517.14      532.24     11.55 o 
   7   4   8      176.05      190.05      5.65 o 
   8   4   8       44.00       45.87      2.01 o 
  -9   5   8        1.95       -0.67      2.26 o 
  -8   5   8      178.96      190.68      5.57 o 
  -7   5   8        4.06        1.76      2.85 o 
  -6   5   8      184.22      188.13      5.52 o 
  -5   5   8      556.09      498.51     11.09 o 
  -4   5   8      205.99      235.34      6.61 o 
  -3   5   8       97.99      108.57      3.43 o 
  -2   5   8     1667.90     1667.29     18.46 o 
  -1   5   8      193.24      202.86      5.65 o 
   0   5   8      651.14      640.14     11.17 o 
   1   5   8     2302.31     2274.07     21.85 o 
   2   5   8        7.42        7.91      1.80 o 
   3   5   8      557.70      561.62     11.34 o 
   4   5   8      169.78      176.41      5.44 o 
   5   5   8       24.74       23.23      2.26 o 
   6   5   8       81.46       90.44      3.10 o 
   7   5   8      250.46      261.50      7.07 o 
   8   5   8       11.33        9.33      1.26 o 
  -8   6   8       32.01       32.39      1.88 o 
  -7   6   8       60.75       70.61      2.80 o 
  -6   6   8       33.89       35.49      2.47 o 
  -5   6   8     1034.95     1068.88     16.53 o 
  -4   6   8       55.77       61.69      2.93 o 
  -3   6   8      116.05       96.76      3.22 o 
  -2   6   8      382.10      356.50      9.33 o 
  -1   6   8      747.19      736.99     12.81 o 
   0   6   8      167.65      184.99      5.73 o 
   1   6   8      543.44      512.11     10.92 o 
   2   6   8       62.54       69.06      3.06 o 
   3   6   8      242.26      244.80      6.82 o 
   4   6   8      156.33      154.77      5.02 o 
   5   6   8      141.01      165.40      5.15 o 
   6   6   8      298.65      300.04      7.99 o 
   7   6   8        1.01        0.00      1.34 o 
  -8   7   8       82.62       83.79      2.68 o 
  -7   7   8       10.00       10.38      1.63 o 
  -6   7   8      102.90      113.17      3.43 o 
  -5   7   8        8.02       -0.88      3.31 o 
  -4   7   8      196.25      192.10      5.73 o 
  -3   7   8        3.07       -1.38      3.22 o 
  -2   7   8      201.38      188.51      5.65 o 
  -1   7   8     1694.07     1640.34     20.21 o 
   0   7   8      329.93      324.57      9.25 o 
   1   7   8      290.91      302.60      8.87 o 
   2   7   8      607.95      603.89     12.39 o 
   3   7   8      140.63      147.70      4.31 o 
   4   7   8      167.08      157.91      4.69 o 
   5   7   8       36.67       35.24      2.22 o 
   6   7   8        2.85        3.47      1.46 o 
  -7   8   8       10.00       12.30      1.46 o 
  -6   8   8        1.83        4.69      1.46 o 
  -5   8   8       42.22       40.56      2.30 o 
  -4   8   8      297.65      308.04      8.71 o 
  -3   8   8       22.81       18.88      2.22 o 
  -2   8   8      196.15      204.12      5.90 o 
  -1   8   8      350.84      340.22      9.58 o 
   0   8   8        3.41        1.13      3.43 o 
   1   8   8       52.34       47.96      2.72 o 
   2   8   8      470.69      489.68     10.92 o 
   3   8   8       25.75       23.52      2.26 o 
   4   8   8       21.78       22.14      1.97 o 
   5   8   8      435.21      445.94      8.79 o 
  -6   9   8        2.25        3.77      1.21 o 
  -5   9   8        4.51        7.41      1.46 o 
  -4   9   8        1.20        1.55      2.39 o 
  -3   9   8      103.71      109.40      3.22 o 
  -2   9   8       53.17       52.99      2.59 o 
  -1   9   8      211.34      198.63      6.11 o 
   0   9   8      124.18      121.50      3.64 o 
   1   9   8      173.52      180.43      5.86 o 
   2   9   8      382.73      387.31      9.12 o 
   3   9   8       51.64       39.55      2.09 o 
   4   9   8      180.30      180.47      5.48 o 
  -4  10   8       60.62       65.46      2.09 o 
  -3  10   8      128.99      120.66      3.64 o 
  -2  10   8       11.17       11.26      1.46 o 
  -1  10   8        2.91        5.36      1.38 o 
   0  10   8       25.78       31.43      1.84 o 
   1  10   8      346.93      344.87      7.74 o 
   2  10   8       12.77       10.97      1.55 o 
 -10   1   9        0.35       -0.63      2.43 o 
  -9   1   9       93.97      101.16      3.18 o 
  -8   1   9        0.28        0.67      3.14 o 
  -7   1   9       84.56       91.95      3.43 o 
  -6   1   9      124.08      130.66      3.56 o 
  -5   1   9      163.18      191.39      5.52 o 
  -4   1   9      461.16      482.40      9.29 o 
  -3   1   9     1720.15     1722.91     16.70 o 
  -2   1   9       64.17       91.74      2.85 o 
  -1   1   9      822.03      942.23     11.47 o 
   0   1   9        5.79       10.80      1.26 o 
   1   1   9       82.98      132.34      4.10 o 
   2   1   9      653.90      680.86     10.67 o 
   3   1   9      210.12      247.22      6.99 o 
   4   1   9      110.75      121.75      3.60 o 
   5   1   9      684.05      713.34     13.14 o 
   6   1   9      159.52      161.51      5.02 o 
   7   1   9       20.71       26.58      2.05 o 
   8   1   9      136.50      127.82      3.98 o 
 -10   2   9      103.25      114.22      3.35 o 
  -9   2   9       95.06       92.29      3.06 o 
  -8   2   9        0.94        1.30      2.64 o 
  -7   2   9        1.96        2.05      2.05 o 
  -6   2   9      253.02      251.87      7.11 o 
  -5   2   9        2.09        5.94      1.55 o 
  -4   2   9      787.66      816.59     12.18 o 
  -3   2   9      315.79      368.01      7.83 o 
  -2   2   9      356.27      352.74      7.32 o 
  -1   2   9      826.87      983.75     12.01 o 
   0   2   9      924.06      999.82     12.22 o 
   1   2   9       30.91       43.11      1.76 o 
   2   2   9      350.64      350.73      7.91 o 
   3   2   9       45.15       38.46      2.01 o 
   4   2   9      108.43      124.55      3.72 o 
   5   2   9     1329.11     1273.46     17.83 o 
   6   2   9       73.18       76.21      3.18 o 
   7   2   9       51.56       63.87      2.55 o 
   8   2   9       31.88       33.61      1.88 o 
  -9   3   9      205.97      204.87      5.48 o 
  -8   3   9       38.05       33.11      2.30 o 
  -7   3   9      261.87      275.27      7.53 o 
  -6   3   9      325.20      341.64      9.33 o 
  -5   3   9      574.54      612.52     11.80 o 
  -4   3   9      175.18      183.78      5.48 o 
  -3   3   9      675.85      679.36     11.05 o 
  -2   3   9       49.34       65.75      2.13 o 
  -1   3   9      351.42      437.15      8.45 o 
   0   3   9      249.55      302.14      7.24 o 
   1   3   9       66.53       79.44      2.39 o 
   2   3   9      223.13      219.69      5.78 o 
   3   3   9      324.30      338.59      8.62 o 
   4   3   9       65.16       70.10      2.80 o 
   5   3   9       69.35       74.12      2.97 o 
   6   3   9      100.92       98.48      3.31 o 
   7   3   9       25.04       25.78      2.05 o 
   8   3   9      127.04      121.96      3.47 o 
  -9   4   9       30.86       31.64      2.05 o 
  -8   4   9      145.10      152.26      4.31 o 
  -7   4   9       37.92       35.41      2.68 o 
  -6   4   9       41.76       39.97      2.51 o 
  -5   4   9       37.92       40.97      2.59 o 
  -4   4   9      107.71      129.16      3.81 o 
  -3   4   9       57.21       57.21      2.22 o 
  -2   4   9      768.91      767.25     11.97 o 
  -1   4   9       10.84        5.40      1.51 o 
   0   4   9      178.12      170.22      5.11 o 
   1   4   9       39.31       52.69      2.13 o 
   2   4   9       60.89       64.41      2.51 o 
   3   4   9      544.88      600.71     11.59 o 
   4   4   9       39.19       45.95      2.72 o 
   5   4   9       84.83       82.83      3.18 o 
   6   4   9        5.12        7.32      1.88 o 
   7   4   9       40.09       35.28      2.18 o 
   8   4   9        1.44        2.68      1.09 o 
  -9   5   9      110.99      103.42      3.22 o 
  -8   5   9       11.31       11.22      1.72 o 
  -7   5   9       70.04       74.00      2.97 o 
  -6   5   9        4.69        9.33      1.84 o 
  -5   5   9      189.49      201.86      5.90 o 
  -4   5   9     1420.90     1389.05     18.25 o 
  -3   5   9      122.03      120.70      3.68 o 
  -2   5   9      610.15      608.54     11.38 o 
  -1   5   9     1365.60     1334.94     16.91 o 
   0   5   9       12.81        8.37      1.76 o 
   1   5   9      321.53      330.55      8.66 o 
   2   5   9      129.97      141.96      4.48 o 
   3   5   9      203.41      219.27      6.49 o 
   4   5   9        1.68       -0.46      2.51 o 
   5   5   9       92.72       84.75      3.06 o 
   6   5   9        6.36        2.47      2.85 o 
   7   5   9       21.36       21.05      1.67 o 
  -8   6   9        0.61       -0.54      2.13 o 
  -7   6   9      101.94      114.97      3.35 o 
  -6   6   9      152.36      151.21      4.52 o 
  -5   6   9        2.83        2.97      1.84 o 
  -4   6   9      335.31      339.72      9.58 o 
  -3   6   9      120.10      140.83      4.02 o 
  -2   6   9       59.28       58.59      2.85 o 
  -1   6   9      387.22      394.17      9.67 o 
   0   6   9      129.61      138.32      4.10 o 
   1   6   9        3.43        3.98      2.01 o 
   2   6   9      659.68      666.34     12.68 o 
   3   6   9       43.47       35.28      2.30 o 
   4   6   9      122.85      135.98      4.23 o 
   5   6   9       32.20       36.41      2.39 o 
   6   6   9       32.72       27.58      1.93 o 
   7   6   9       99.75      101.95      3.01 o 
  -7   7   9        0.27        3.14      1.34 o 
  -6   7   9        1.71        6.19      1.51 o 
  -5   7   9       55.65       57.97      2.76 o 
  -4   7   9      118.50      125.31      4.06 o 
  -3   7   9       76.55       80.27      3.18 o 
  -2   7   9      372.01      351.82      9.63 o 
  -1   7   9       12.00       15.32      2.05 o 
   0   7   9       38.47       52.36      2.76 o 
   1   7   9      379.65      370.73      9.63 o 
   2   7   9      111.05      111.79      3.64 o 
   3   7   9        2.87       -2.39      2.85 o 
   4   7   9       12.36       14.06      1.80 o 
   5   7   9       22.87       22.47      1.80 o 
   6   7   9       45.89       47.71      1.93 o 
  -6   8   9       73.73       80.86      2.47 o 
  -5   8   9       42.36       55.20      2.30 o 
  -4   8   9        0.37        1.80      1.38 o 
  -3   8   9        0.77       -0.21      2.76 o 
  -2   8   9      441.82      434.14     10.30 o 
  -1   8   9       35.76       36.96      2.43 o 
   0   8   9      163.89      159.92      4.85 o 
   1   8   9       61.41       65.33      2.80 o 
   2   8   9        8.59        7.99      1.84 o 
   3   8   9       39.22       36.24      2.26 o 
   4   8   9      409.59      388.98      8.58 o 
   5   8   9       25.05       26.16      1.67 o 
  -5   9   9       54.87       62.95      2.18 o 
  -4   9   9        0.12        0.75      2.18 o 
  -3   9   9      109.65      111.58      3.10 o 
  -2   9   9      162.68      160.05      4.77 o 
  -1   9   9        8.06        8.45      1.67 o 
   0   9   9        0.34        0.54      2.43 o 
   1   9   9       15.53       13.85      1.97 o 
   2   9   9       12.19       12.18      1.80 o 
   3   9   9        3.71        3.35      1.38 o 
   4   9   9        0.99       -0.75      1.97 o 
  -3  10   9       14.61       16.28      1.42 o 
  -2  10   9        8.03        8.16      1.30 o 
  -1  10   9       47.13       42.52      2.01 o 
   0  10   9        7.82        7.53      1.34 o 
   1  10   9      114.67      104.34      3.31 o 
   2  10   9        7.17        6.24      1.26 o 
 -10   0  10      896.04      889.58     11.13 o 
  -9   0  10        7.14        5.82      1.76 o 
  -8   0  10      537.93      541.87     11.47 o 
  -7   0  10        2.63        7.32      1.84 o 
  -6   0  10     2094.44     2122.19     22.98 o 
  -5   0  10      495.13      530.74     10.67 o 
  -4   0  10      998.06     1132.04     14.77 o 
  -3   0  10     2190.90     2512.30     21.72 o 
  -2   0  10       81.55       90.40      2.80 o 
  -1   0  10      941.62      925.16     12.18 o 
   0   0  10      766.40      920.34     12.14 o 
   1   0  10     2678.70     3110.13     24.32 o 
   2   0  10     1203.37     1389.64     16.36 o 
   3   0  10     2113.87     2255.20     22.27 o 
   4   0  10      500.41      564.47     11.43 o 
   5   0  10      240.80      244.09      7.07 o 
   6   0  10      133.12      133.05      3.98 o 
   7   0  10        0.18        1.84      2.43 o 
   8   0  10      279.61      297.87      6.70 o 
 -10   1  10       61.40       62.03      2.13 o 
  -9   1  10       18.38       18.37      1.93 o 
  -8   1  10      109.55      103.04      3.43 o 
  -7   1  10      691.04      696.05     13.31 o 
  -6   1  10       98.65      106.85      3.52 o 
  -5   1  10       29.21       31.01      2.22 o 
  -4   1  10      314.17      300.46      7.70 o 
  -3   1  10      222.86      203.15      5.32 o 
  -2   1  10     2157.02     2056.02     18.96 o 
  -1   1  10        0.88        0.88      1.30 o 
   0   1  10     3506.38     3828.87     27.00 o 
   1   1  10      736.46      789.09     11.76 o 
   2   1  10      131.23      156.82      5.06 o 
   3   1  10        5.99        9.21      1.55 o 
   4   1  10      336.61      349.68      9.12 o 
   5   1  10       17.88       19.71      2.30 o 
   6   1  10      329.95      323.02      9.04 o 
   7   1  10      219.16      241.49      7.16 o 
   8   1  10       44.26       45.54      2.01 o 
  -9   2  10      173.21      161.97      5.11 o 
  -8   2  10      515.08      517.30     10.92 o 
  -7   2  10      484.36      502.40     11.43 o 
  -6   2  10       42.44       38.97      2.68 o 
  -5   2  10      679.06      715.77     12.60 o 
  -4   2  10      331.86      354.03      8.41 o 
  -3   2  10        0.70        1.88      2.22 o 
  -2   2  10      187.45      178.25      4.94 o 
  -1   2  10        8.98        9.46      1.55 o 
   0   2  10      133.53      168.71      4.90 o 
   1   2  10      552.27      596.44     10.38 o 
   2   2  10      528.99      607.37     10.97 o 
   3   2  10       98.60      108.86      3.43 o 
   4   2  10      120.33      134.98      3.98 o 
   5   2  10      273.13      287.11      8.50 o 
   6   2  10      169.98      193.49      6.24 o 
   7   2  10        4.72        4.19      1.38 o 
   8   2  10       36.86       33.78      1.76 o 
  -9   3  10        0.08        1.67      2.09 o 
  -8   3  10      124.57      128.45      3.77 o 
  -7   3  10      150.20      152.76      4.73 o 
  -6   3  10      614.91      650.60     12.77 o 
  -5   3  10      555.52      585.73     11.64 o 
  -4   3  10        0.39       -0.59      2.39 o 
  -3   3  10        9.89       14.48      1.63 o 
  -2   3  10      560.39      552.04     10.21 o 
  -1   3  10     1392.41     1425.97     16.41 o 
   0   3  10      325.28      370.15      8.25 o 
   1   3  10       87.54      105.76      3.10 o 
   2   3  10      772.83      885.52     13.69 o 
   3   3  10      294.19      347.71      9.12 o 
   4   3  10        0.32        3.39      1.59 o 
   5   3  10      554.57      562.17     11.84 o 
   6   3  10      143.40      147.15      4.31 o 
   7   3  10      106.87      115.39      3.56 o 
  -9   4  10       67.97       83.12      2.47 o 
  -8   4  10      137.63      152.01      4.56 o 
  -7   4  10      416.36      419.07     10.17 o 
  -6   4  10      518.25      506.55     11.22 o 
  -5   4  10       35.20       39.38      2.47 o 
  -4   4  10      799.90      759.46     13.23 o 
  -3   4  10      111.61      105.89      3.22 o 
  -2   4  10      120.90      122.25      3.64 o 
  -1   4  10      215.55      248.23      7.32 o 
   0   4  10      124.60      151.80      4.56 o 
   1   4  10        0.98        0.80      2.59 o 
   2   4  10     2008.67     2079.38     22.10 o 
   3   4  10        0.27        2.47      2.47 o 
   4   4  10       87.87      104.80      3.43 o 
   5   4  10      414.29      430.79     10.38 o 
   6   4  10      108.30      115.97      3.43 o 
   7   4  10      303.05      312.10      7.16 o 
  -8   5  10        0.79        2.18      1.42 o 
  -7   5  10      228.61      216.67      6.36 o 
  -6   5  10       18.39       22.94      2.01 o 
  -5   5  10       10.44       12.39      2.05 o 
  -4   5  10      299.96      305.44      8.79 o 
  -3   5  10      474.89      462.68     10.67 o 
  -2   5  10      197.82      185.24      5.48 o 
  -1   5  10     1506.09     1505.20     18.54 o 
   0   5  10        4.60        1.26      1.88 o 
   1   5  10      985.57     1015.22     15.57 o 
   2   5  10       38.20       56.46      2.68 o 
   3   5  10        0.17        2.05      2.51 o 
   4   5  10      226.34      249.40      6.95 o 
   5   5  10      329.12      345.37      9.00 o 
   6   5  10       36.06       31.81      2.01 o 
   7   5  10      163.43      156.74      4.19 o 
  -8   6  10        9.81       11.64      1.51 o 
  -7   6  10      259.62      261.96      7.32 o 
  -6   6  10      118.57      137.19      4.06 o 
  -5   6  10      151.09      145.77      4.23 o 
  -4   6  10      138.76      137.19      4.10 o 
  -3   6  10        0.16        3.43      1.84 o 
  -2   6  10       60.65       56.50      2.72 o 
  -1   6  10        3.04       -2.47      2.93 o 
   0   6  10     1066.39     1116.17     16.70 o 
   1   6  10       29.10       30.76      2.26 o 
   2   6  10       18.84       24.94      2.30 o 
   3   6  10      150.19      155.40      4.48 o 
   4   6  10      254.70      266.60      7.91 o 
   5   6  10      111.64      112.79      3.39 o 
   6   6  10        7.68        7.62      1.46 o 
  -7   7  10       19.40       12.85      1.59 o 
  -6   7  10       43.82       41.77      2.22 o 
  -5   7  10      131.06      126.65      3.77 o 
  -4   7  10       22.38       21.81      2.18 o 
  -3   7  10      365.62      379.31      9.63 o 
  -2   7  10      161.96      155.94      4.77 o 
  -1   7  10       55.48       60.44      2.97 o 
   0   7  10       31.31       34.36      2.26 o 
   1   7  10      139.59      150.59      4.52 o 
   2   7  10       45.39       41.02      2.64 o 
   3   7  10       33.56       33.52      2.22 o 
   4   7  10        6.08        7.62      1.42 o 
   5   7  10        8.75        9.29      1.55 o 
  -6   8  10      139.32      146.19      4.35 o 
  -5   8  10       79.01       86.13      2.72 o 
  -4   8  10        2.98       -0.54      2.93 o 
  -3   8  10      102.93      105.89      3.39 o 
  -2   8  10       78.37       69.73      2.89 o 
  -1   8  10       72.56       66.67      2.93 o 
   0   8  10      121.60      120.12      3.72 o 
   1   8  10      180.36      191.52      6.03 o 
   2   8  10        8.54       10.46      1.67 o 
   3   8  10       63.48       69.81      2.64 o 
   4   8  10       81.51       82.58      2.55 o 
  -5   9  10       36.73       39.38      1.76 o 
  -4   9  10        3.43        3.93      1.34 o 
  -3   9  10        8.68       11.22      1.55 o 
  -2   9  10       84.08       92.24      2.97 o 
  -1   9  10       33.74       35.87      2.01 o 
   0   9  10      137.11      138.24      4.14 o 
   1   9  10        2.86       -0.29      2.51 o 
   2   9  10        4.97        3.77      1.38 o 
   3   9  10       19.65       20.21      1.51 o 
  -2  10  10       90.35       86.80      2.59 o 
  -1  10  10       18.47       18.25      1.46 o 
   0  10  10       44.87       45.91      1.88 o 
  -9   1  11       46.20       46.21      2.18 o 
  -8   1  11      200.91      194.07      6.07 o 
  -7   1  11      124.33      120.49      3.64 o 
  -6   1  11      201.34      216.67      6.61 o 
  -5   1  11        0.18       15.23      1.93 o 
  -4   1  11      593.29      574.85     11.26 o 
  -3   1  11       16.91       18.79      1.84 o 
  -2   1  11      118.09      126.52      3.81 o 
  -1   1  11      153.12      164.31      5.06 o 
   0   1  11        1.48        2.43      1.55 o 
   1   1  11     1079.28     1204.99     15.49 o 
   2   1  11      989.02     1081.39     15.15 o 
   3   1  11       37.71       37.29      2.13 o 
   4   1  11        7.09        7.95      1.80 o 
   5   1  11      189.36      205.08      5.90 o 
   6   1  11      265.30      261.96      7.74 o 
   7   1  11        6.12        2.34      2.34 o 
  -9   2  11       46.37       43.23      2.05 o 
  -8   2  11      162.85      161.84      4.90 o 
  -7   2  11     1040.95     1051.39     16.36 o 
  -6   2  11       15.82       22.01      2.30 o 
  -5   2  11        1.15       -0.88      3.06 o 
  -4   2  11       14.80       13.90      2.05 o 
  -3   2  11       64.14       60.10      2.30 o 
  -2   2  11      103.33       82.87      2.72 o 
  -1   2  11      764.58      832.37     12.81 o 
   0   2  11      194.13      233.66      7.07 o 
   1   2  11       11.95       12.93      1.72 o 
   2   2  11        0.87        2.43      2.64 o 
   3   2  11      101.47      102.12      3.31 o 
   4   2  11      215.32      212.82      6.65 o 
   5   2  11      438.45      422.80     10.30 o 
   6   2  11       30.31       25.74      2.18 o 
   7   2  11       15.79       12.85      1.46 o 
  -9   3  11        0.42       -0.38      2.09 o 
  -8   3  11        0.07       -1.46      2.55 o 
  -7   3  11       10.96       10.84      2.18 o 
  -6   3  11        5.25        5.98      2.05 o 
  -5   3  11       78.16       76.17      3.14 o 
  -4   3  11      568.02      544.00     11.34 o 
  -3   3  11        2.50        3.85      1.42 o 
  -2   3  11      122.93      131.12      4.06 o 
  -1   3  11        2.82        8.79      1.72 o 
   0   3  11       24.17       22.64      1.76 o 
   1   3  11        5.15        9.71      1.63 o 
   2   3  11      633.11      680.49     12.60 o 
   3   3  11       18.49       23.65      2.01 o 
   4   3  11      172.14      154.19      4.60 o 
   5   3  11       95.14       90.44      3.26 o 
   6   3  11        5.64        9.00      1.67 o 
   7   3  11        8.86       11.55      1.46 o 
  -9   4  11      113.46      116.10      3.77 o 
  -8   4  11        0.16        6.40      1.46 o 
  -7   4  11        0.11        0.80      2.64 o 
  -6   4  11       67.07       63.91      2.93 o 
  -5   4  11      334.77      326.75      9.42 o 
  -4   4  11       30.42       24.40      2.47 o 
  -3   4  11       28.30       23.52      2.39 o 
  -2   4  11      159.72      161.22      5.02 o 
  -1   4  11       41.18       41.56      2.47 o 
   0   4  11        0.41        9.21      1.88 o 
   1   4  11      385.15      383.50      9.50 o 
   2   4  11       38.75       36.04      2.47 o 
   3   4  11       10.80        8.71      1.84 o 
   4   4  11       19.33       17.33      1.80 o 
   5   4  11        0.83        0.84      3.06 o 
   6   4  11        1.54        4.44      1.46 o 
   7   4  11      127.75      119.49      3.68 o 
  -8   5  11      122.63      119.57      3.60 o 
  -7   5  11        0.50        2.39      2.72 o 
  -6   5  11      120.65      123.97      3.60 o 
  -5   5  11        8.11       10.67      2.05 o 
  -4   5  11      214.66      233.92      7.11 o 
  -3   5  11      113.53      101.83      3.39 o 
  -2   5  11      237.59      215.50      6.49 o 
  -1   5  11     1198.95     1169.33     16.87 o 
   0   5  11      405.47      445.02     10.51 o 
   1   5  11       16.64       20.17      2.26 o 
   2   5  11       52.03       57.84      2.76 o 
   3   5  11      140.18      135.85      4.31 o 
   4   5  11      216.02      208.68      6.15 o 
   5   5  11        0.29        2.18      1.63 o 
   6   5  11        0.13       -0.42      2.22 o 
  -7   6  11       75.37       79.60      2.55 o 
  -6   6  11       13.58       11.26      1.88 o 
  -5   6  11       28.00       27.33      2.34 o 
  -4   6  11      191.37      204.70      6.28 o 
  -3   6  11       37.31       35.70      2.51 o 
  -2   6  11       45.48       47.75      2.51 o 
  -1   6  11      586.24      559.03     11.72 o 
   0   6  11      404.78      373.83      9.88 o 
   1   6  11        7.53        5.02      1.84 o 
   2   6  11      193.05      188.21      5.61 o 
   3   6  11       10.59        8.08      1.93 o 
   4   6  11       20.85       22.77      1.88 o 
   5   6  11      151.39      153.64      4.69 o 
  -7   7  11       67.86       62.65      2.13 o 
  -6   7  11        6.74        5.94      1.51 o 
  -5   7  11      122.12      136.23      4.35 o 
  -4   7  11       20.37       15.78      2.01 o 
  -3   7  11       51.38       50.56      2.55 o 
  -2   7  11        2.01        5.27      1.76 o 
  -1   7  11       18.00       16.62      2.01 o 
   0   7  11      273.61      255.89      7.03 o 
   1   7  11       78.71       67.30      3.01 o 
   2   7  11       44.24       51.90      2.43 o 
   3   7  11       52.94       54.37      2.39 o 
   4   7  11       42.37       43.23      2.13 o 
   5   7  11       61.26       59.64      2.05 o 
  -6   8  11       63.60       65.71      2.05 o 
  -5   8  11      176.05      213.58      5.98 o 
  -4   8  11       43.04       43.11      2.30 o 
  -3   8  11       85.52       85.92      2.89 o 
  -2   8  11       61.87       59.81      2.47 o 
  -1   8  11       11.78       10.80      1.72 o 
   0   8  11       10.54       11.59      1.72 o 
   1   8  11      121.79      127.65      3.98 o 
   2   8  11       58.84       53.32      2.30 o 
   3   8  11      130.26      138.41      3.89 o 
   4   8  11       93.52       84.50      2.47 o 
  -4   9  11      137.94      149.96      4.10 o 
  -3   9  11      124.72      126.56      4.06 o 
  -2   9  11       15.02       16.07      1.55 o 
  -1   9  11       17.79       15.90      1.76 o 
   0   9  11        5.40        6.70      1.42 o 
   1   9  11       59.93       56.75      2.09 o 
   2   9  11        5.33        4.10      1.26 o 
  -9   0  12        6.03        6.74      1.51 o 
  -8   0  12      111.01      113.63      3.35 o 
  -7   0  12      504.41      475.87     10.71 o 
  -6   0  12      105.97       93.25      3.43 o 
  -5   0  12      110.89      109.82      3.56 o 
  -4   0  12      552.43      551.41     11.22 o 
  -3   0  12      138.83      151.30      4.39 o 
  -2   0  12      318.45      309.92      8.25 o 
  -1   0  12     2537.25     2487.19     23.48 o 
   0   0  12     1000.95     1045.44     14.82 o 
   1   0  12     1814.27     1989.68     21.34 o 
   2   0  12     1978.76     1991.23     21.97 o 
   3   0  12      108.75      111.08      3.60 o 
   4   0  12      100.77       99.69      3.43 o 
   5   0  12     1034.27      994.84     15.44 o 
   6   0  12      195.82      191.35      5.78 o 
   7   0  12       25.06       26.20      1.67 o 
  -9   1  12        0.65        1.63      2.01 o 
  -8   1  12       75.28       73.12      2.59 o 
  -7   1  12       95.81       92.45      3.26 o 
  -6   1  12       15.98       19.42      2.30 o 
  -5   1  12       54.55       70.65      2.93 o 
  -4   1  12      989.21     1021.54     15.57 o 
  -3   1  12       10.87       11.30      1.80 o 
  -2   1  12      382.98      384.88      9.12 o 
  -1   1  12     1531.96     1632.85     18.79 o 
   0   1  12      120.26      137.11      4.10 o 
   1   1  12        1.07        3.47      1.63 o 
   2   1  12      646.88      632.86     12.26 o 
   3   1  12      166.78      172.22      5.40 o 
   4   1  12      114.43      118.44      3.64 o 
   5   1  12      410.10      409.61     10.00 o 
   6   1  12        6.26        8.16      1.59 o 
   7   1  12      251.03      247.02      6.11 o 
  -9   2  12       12.58       12.47      1.51 o 
  -8   2  12       97.16      100.32      3.18 o 
  -7   2  12       52.36       55.58      2.76 o 
  -6   2  12      547.14      558.57     11.89 o 
  -5   2  12      272.50      264.26      7.07 o 
  -4   2  12      113.92      106.35      3.47 o 
  -3   2  12       58.02       68.64      2.93 o 
  -2   2  12        0.14        1.00      2.80 o 
  -1   2  12     1478.12     1617.11     18.88 o 
   0   2  12      924.53      997.77     14.73 o 
   1   2  12      377.98      389.19      9.63 o 
   2   2  12      402.94      425.73     10.34 o 
   3   2  12      260.73      285.19      7.49 o 
   4   2  12       54.71       61.73      2.93 o 
   5   2  12        1.09       -2.89      2.89 o 
   6   2  12       35.45       35.66      2.18 o 
   7   2  12        1.28       -1.51      1.84 o 
  -9   3  12      118.28      134.35      3.89 o 
  -8   3  12       46.03       45.79      2.30 o 
  -7   3  12      266.15      291.38      8.33 o 
  -6   3  12      109.45      106.64      3.60 o 
  -5   3  12        8.53        8.75      1.84 o 
  -4   3  12        7.60        4.52      2.01 o 
  -3   3  12     1023.04     1024.14     15.69 o 
  -2   3  12      681.53      696.77     12.72 o 
  -1   3  12      449.28      513.62     10.92 o 
   0   3  12      109.50      116.85      3.60 o 
   1   3  12      250.03      261.37      7.03 o 
   2   3  12      223.79      231.32      6.78 o 
   3   3  12        4.66       -0.46      3.22 o 
   4   3  12      308.12      346.96      9.33 o 
   5   3  12      114.24      123.88      3.77 o 
   6   3  12      347.14      331.35      7.78 o 
  -8   4  12       76.59       72.99      2.59 o 
  -7   4  12       44.65       45.28      2.43 o 
  -6   4  12      308.96      310.00      9.00 o 
  -5   4  12      258.37      263.76      7.28 o 
  -4   4  12       16.06       21.09      2.05 o 
  -3   4  12       12.25       17.20      2.05 o 
  -2   4  12      652.95      685.05     12.93 o 
  -1   4  12      598.87      596.32     12.18 o 
   0   4  12      262.18      291.67      8.71 o 
   1   4  12      720.86      723.43     13.39 o 
   2   4  12        3.75        2.51      2.76 o 
   3   4  12      188.80      214.54      6.57 o 
   4   4  12      188.80      184.65      5.48 o 
   5   4  12      537.11      532.49     10.42 o 
   6   4  12        4.39        8.08      1.34 o 
  -8   5  12        0.53        0.92      1.17 o 
  -7   5  12       25.24       25.40      1.93 o 
  -6   5  12       47.33       43.32      2.34 o 
  -5   5  12      627.36      659.10     12.60 o 
  -4   5  12       34.47       35.20      2.51 o 
  -3   5  12       33.52       38.80      2.51 o 
  -2   5  12        1.68       -0.67      3.22 o 
  -1   5  12       97.30       99.23      3.43 o 
   0   5  12      201.08      205.41      5.98 o 
   1   5  12        1.27       -1.13      2.97 o 
   2   5  12      541.97      561.92     11.76 o 
   3   5  12        3.76        3.01      1.51 o 
   4   5  12       23.66       26.58      2.09 o 
   5   5  12        9.19        8.83      1.55 o 
   6   5  12      479.91      460.34      7.87 o 
  -7   6  12      121.60      115.39      3.47 o 
  -6   6  12        0.00        2.18      2.18 o 
  -5   6  12       15.40       16.95      1.76 o 
  -4   6  12       10.38       10.63      1.93 o 
  -3   6  12      114.35      121.16      3.77 o 
  -2   6  12        2.82        4.06      1.59 o 
  -1   6  12      106.50      100.24      3.39 o 
   0   6  12       13.24       10.59      2.01 o 
   1   6  12        0.74        2.64      1.76 o 
   2   6  12       93.20      108.40      3.35 o 
   3   6  12      640.96      621.01     11.64 o 
   4   6  12        8.53        6.78      1.46 o 
   5   6  12      104.98      105.30      3.31 o 
  -6   7  12        0.06       -0.63      1.93 o 
  -5   7  12       34.58       37.00      2.26 o 
  -4   7  12      213.89      202.44      5.86 o 
  -3   7  12        2.42        0.21      2.55 o 
  -2   7  12       20.97       14.36      1.84 o 
  -1   7  12      322.09      294.77      8.29 o 
   0   7  12      146.94      140.12      4.27 o 
   1   7  12       24.49       24.02      1.97 o 
   2   7  12        2.08        5.94      1.42 o 
   3   7  12        9.17       18.21      1.72 o 
   4   7  12       12.92       13.64      1.46 o 
  -5   8  12        2.67       -0.13      1.97 o 
  -4   8  12       60.52       60.56      2.26 o 
  -3   8  12        0.44        2.85      1.42 o 
  -2   8  12       13.41       16.36      1.84 o 
  -1   8  12       32.48       37.50      2.05 o 
   0   8  12       53.92       59.85      2.30 o 
   1   8  12        2.34        1.26      2.18 o 
   2   8  12      122.08      122.50      3.56 o 
   3   8  12       10.23       11.84      1.42 o 
  -3   9  12       52.47       52.99      1.93 o 
  -2   9  12       51.79       51.81      1.88 o 
  -1   9  12       45.56       48.21      1.93 o 
   0   9  12       10.05       11.89      1.26 o 
  -9   1  13        2.55        2.89      1.13 o 
  -8   1  13       46.94       44.62      2.26 o 
  -7   1  13       19.44       22.77      2.01 o 
  -6   1  13       26.58       24.53      2.47 o 
  -5   1  13      147.00      140.79      4.35 o 
  -4   1  13       91.28       86.38      3.14 o 
  -3   1  13       13.87       17.91      2.18 o 
  -2   1  13        6.72        8.12      1.93 o 
  -1   1  13      910.18      990.32     15.28 o 
   0   1  13       79.61       94.55      3.22 o 
   1   1  13      309.47      324.23      8.83 o 
   2   1  13      105.08      120.24      3.64 o 
   3   1  13       61.48       56.54      2.72 o 
   4   1  13      233.63      241.16      6.74 o 
   5   1  13      391.82      381.20      9.12 o 
   6   1  13        4.65        5.98      1.30 o 
  -8   2  13       44.02       36.83      2.18 o 
  -7   2  13      118.22      124.43      3.68 o 
  -6   2  13        6.83       -0.21      3.31 o 
  -5   2  13       50.25       48.59      2.72 o 
  -4   2  13      741.09      754.98     13.85 o 
  -3   2  13      258.12      251.91      7.11 o 
  -2   2  13      446.78      425.94     10.25 o 
  -1   2  13       55.46       57.09      2.80 o 
   0   2  13      137.00      139.33      4.39 o 
   1   2  13       98.89      106.01      3.60 o 
   2   2  13      630.55      694.21     13.23 o 
   3   2  13      199.32      213.58      6.57 o 
   4   2  13      117.20      124.76      3.60 o 
   5   2  13      214.26      223.37      6.19 o 
   6   2  13       28.38       29.00      1.80 o 
  -8   3  13        0.78        1.80      2.22 o 
  -7   3  13      122.34      123.55      3.64 o 
  -6   3  13      182.79      198.59      6.32 o 
  -5   3  13       54.64       53.15      2.72 o 
  -4   3  13      104.18      103.80      3.64 o 
  -3   3  13     1246.37     1194.56     17.24 o 
  -2   3  13       38.62       52.27      2.93 o 
  -1   3  13      383.14      427.11     10.30 o 
   0   3  13      216.08      250.03      6.99 o 
   1   3  13       45.62       44.62      2.72 o 
   2   3  13       17.78       14.40      2.05 o 
   3   3  13      262.72      262.75      7.11 o 
   4   3  13       29.98       26.53      2.22 o 
   5   3  13       15.94       13.48      1.84 o 
   6   3  13       11.76        8.79      1.34 o 
  -8   4  13       14.19       14.56      1.42 o 
  -7   4  13       51.92       54.79      2.43 o 
  -6   4  13       73.59       71.65      2.93 o 
  -5   4  13       15.10       13.23      1.97 o 
  -4   4  13        0.98       -3.18      3.18 o 
  -3   4  13      196.90      178.84      5.02 o 
  -2   4  13        0.12        0.67      2.72 o 
  -1   4  13      267.82      256.18      7.07 o 
   0   4  13      346.69      346.92      9.38 o 
   1   4  13        7.44        5.48      1.84 o 
   2   4  13        4.10        4.02      1.55 o 
   3   4  13       15.76       17.54      1.88 o 
   4   4  13        5.10       10.97      1.67 o 
   5   4  13        8.67        7.11      1.46 o 
  -7   5  13       74.87       75.63      2.47 o 
  -6   5  13       30.36       27.41      2.09 o 
  -5   5  13       42.26       42.86      2.39 o 
  -4   5  13      217.70      214.75      6.45 o 
  -3   5  13      208.98      195.24      6.24 o 
  -2   5  13      118.65      108.32      3.39 o 
  -1   5  13        8.50        9.96      2.05 o 
   0   5  13       19.25       19.59      2.01 o 
   1   5  13       36.97       36.41      2.43 o 
   2   5  13       60.09       62.74      2.72 o 
   3   5  13      258.67      249.02      7.45 o 
   4   5  13       18.67       16.03      1.80 o 
   5   5  13        0.90        1.59      1.97 o 
  -6   6  13       24.53       25.95      1.72 o 
  -5   6  13        4.27        3.60      1.55 o 
  -4   6  13      331.59      359.18      8.83 o 
  -3   6  13       14.92       14.73      2.05 o 
  -2   6  13        5.76        7.83      1.67 o 
  -1   6  13       28.24       26.74      2.34 o 
   0   6  13      121.90      106.18      3.35 o 
   1   6  13       97.54      106.64      3.22 o 
   2   6  13        3.81        2.97      1.67 o 
   3   6  13       64.36       63.24      2.43 o 
   4   6  13       26.81       23.44      1.67 o 
  -5   7  13        3.71        5.11      1.46 o 
  -4   7  13       13.90       13.85      1.59 o 
  -3   7  13        3.72        4.85      1.38 o 
  -2   7  13      175.08      159.17      4.73 o 
  -1   7  13       15.26       15.23      1.84 o 
   0   7  13       65.92       58.09      2.51 o 
   1   7  13       14.03       12.47      1.67 o 
   2   7  13        8.06        7.20      1.51 o 
   3   7  13       17.00       17.37      1.51 o 
  -4   8  13       11.26       11.05      1.34 o 
  -3   8  13       36.33       36.16      1.80 o 
  -2   8  13       71.43       69.77      2.34 o 
  -1   8  13        2.03        1.00      1.26 o 
   0   8  13      124.91      125.14      3.81 o 
   1   8  13      109.19       99.48      2.97 o 
   2   8  13       29.09       30.97      1.59 o 
  -8   0  14      150.99      146.53      4.35 o 
  -7   0  14        3.04        0.54      2.34 o 
  -6   0  14      452.14      467.83     10.71 o 
  -5   0  14      402.59      381.91      9.88 o 
  -4   0  14       43.22       43.36      2.72 o 
  -3   0  14       12.32       15.65      2.26 o 
  -2   0  14      939.45      751.68     13.48 o 
  -1   0  14      105.93      111.08      3.60 o 
   0   0  14     1670.76     1768.37     21.22 o 
   1   0  14       14.30       11.17      2.05 o 
   2   0  14      117.56      129.24      3.64 o 
   3   0  14       61.82       76.05      2.85 o 
   4   0  14       70.84       65.42      2.76 o 
   5   0  14       46.26       46.21      2.26 o 
   6   0  14        3.45        4.44      1.26 o 
  -8   1  14       64.87       63.62      2.34 o 
  -7   1  14        0.36        4.10      1.42 o 
  -6   1  14      298.48      296.69      8.33 o 
  -5   1  14      831.69      766.62     13.85 o 
  -4   1  14       35.28       31.47      2.51 o 
  -3   1  14      546.53      535.93     11.59 o 
  -2   1  14      404.72      398.94     10.17 o 
  -1   1  14       19.33       18.25      2.47 o 
   0   1  14        0.09        0.92      2.93 o 
   1   1  14      439.53      421.50     10.51 o 
   2   1  14      170.28      180.60      5.44 o 
   3   1  14       61.61       55.79      2.80 o 
   4   1  14       41.46       47.71      2.51 o 
   5   1  14       74.03       75.42      2.51 o 
   6   1  14      114.07      108.65      3.18 o 
  -8   2  14      366.59      357.55      7.41 o 
  -7   2  14       17.01       19.67      1.88 o 
  -6   2  14      329.40      318.33      8.50 o 
  -5   2  14       13.88       11.01      1.76 o 
  -4   2  14       13.70       12.72      2.05 o 
  -3   2  14        6.80        8.66      1.84 o 
  -2   2  14      411.65      410.24     10.46 o 
  -1   2  14      154.03      162.85      4.77 o 
   0   2  14      128.85      121.88      3.89 o 
   1   2  14      518.53      532.62     11.64 o 
   2   2  14      174.85      173.86      5.40 o 
   3   2  14       33.57       36.08      2.34 o 
   4   2  14        2.84        2.64      2.64 o 
   5   2  14        6.19        3.89      1.51 o 
  -8   3  14       69.68       80.27      2.47 o 
  -7   3  14      386.38      389.65      8.62 o 
  -6   3  14       29.38       27.46      2.09 o 
  -5   3  14       72.77       81.74      3.18 o 
  -4   3  14      787.45      796.63     14.06 o 
  -3   3  14       11.95       11.59      1.80 o 
  -2   3  14       12.10       13.23      2.05 o 
  -1   3  14        1.33       -0.67      3.18 o 
   0   3  14      196.47      214.37      6.61 o 
   1   3  14      296.60      318.63      9.25 o 
   2   3  14      299.82      321.39      8.96 o 
   3   3  14       15.56       17.20      1.84 o 
   4   3  14       26.86       27.20      1.93 o 
   5   3  14       53.78       49.89      2.18 o 
  -7   4  14      581.51      582.17      9.71 o 
  -6   4  14       17.64       22.47      1.88 o 
  -5   4  14       26.85       28.75      2.18 o 
  -4   4  14       86.68       89.61      3.22 o 
  -3   4  14        3.23        2.01      2.68 o 
  -2   4  14       63.95       51.69      2.68 o 
  -1   4  14      328.75      316.91      9.00 o 
   0   4  14      189.74      175.91      5.36 o 
   1   4  14      134.44      139.04      4.14 o 
   2   4  14       58.60       55.41      2.68 o 
   3   4  14      175.42      177.37      5.02 o 
   4   4  14      291.49      296.78      7.45 o 
   5   4  14      134.53      120.20      3.43 o 
  -7   5  14      196.54      191.73      5.27 o 
  -6   5  14      237.47      262.67      6.91 o 
  -5   5  14        1.58       -1.42      2.47 o 
  -4   5  14       28.26       30.68      2.13 o 
  -3   5  14        6.41        7.45      1.67 o 
  -2   5  14       59.05       61.02      2.76 o 
  -1   5  14        8.34        9.84      1.72 o 
   0   5  14       11.26       10.09      1.67 o 
   1   5  14      102.38      103.29      3.22 o 
   2   5  14       46.47       47.63      2.43 o 
   3   5  14        0.05        0.63      2.26 o 
   4   5  14       91.10       87.35      2.68 o 
  -6   6  14        8.34        8.25      1.26 o 
  -5   6  14       98.99      100.28      3.01 o 
  -4   6  14        0.88        4.69      1.34 o 
  -3   6  14      147.31      146.32      4.52 o 
  -2   6  14        9.64        9.46      1.72 o 
  -1   6  14      189.40      172.02      4.94 o 
   0   6  14        8.91        3.89      1.67 o 
   1   6  14      415.87      410.49      9.08 o 
   2   6  14      183.37      170.13      4.98 o 
   3   6  14        1.31        4.14      1.17 o 
  -5   7  14       89.45       94.88      3.06 o 
  -4   7  14        0.10        1.05      1.17 o 
  -3   7  14       11.30       16.07      1.59 o 
  -2   7  14       53.31       53.19      2.13 o 
  -1   7  14      183.83      163.31      4.81 o 
   0   7  14      118.20       94.88      2.85 o 
   1   7  14        1.58        2.34      1.38 o 
   2   7  14       11.63       12.43      1.42 o 
  -2   8  14      146.30      139.83      3.93 o 
  -1   8  14        1.43       -1.00      1.97 o 
  -8   1  15       52.22       49.01      1.84 o 
  -7   1  15       36.38       39.01      1.97 o 
  -6   1  15       73.31       63.16      2.80 o 
  -5   1  15        0.03        0.42      2.51 o 
  -4   1  15       67.92       65.42      2.85 o 
  -3   1  15        9.87       10.84      2.05 o 
  -2   1  15      176.89      165.40      4.98 o 
  -1   1  15      381.82      438.37     10.67 o 
   0   1  15        0.03        1.34      2.72 o 
   1   1  15        7.96       11.55      2.01 o 
   2   1  15       96.61       90.57      3.18 o 
   3   1  15       12.58        9.29      1.76 o 
   4   1  15       95.62       81.99      2.59 o 
   5   1  15       27.46       24.69      1.59 o 
  -7   2  15        3.04        3.56      1.59 o 
  -6   2  15       16.31       16.91      1.97 o 
  -5   2  15       86.45       79.98      3.01 o 
  -4   2  15      157.74      151.88      4.31 o 
  -3   2  15      113.28      103.63      3.35 o 
  -2   2  15       54.97       48.88      2.93 o 
  -1   2  15      407.95      410.83     10.38 o 
   0   2  15        0.19       -1.34      2.68 o 
   1   2  15      199.90      194.57      5.69 o 
   2   2  15      132.03      134.77      3.93 o 
   3   2  15      130.00      125.35      3.72 o 
   4   2  15        3.02        1.55      2.30 o 
   5   2  15       86.11       85.59      2.47 o 
  -7   3  15       55.28       55.25      2.18 o 
  -6   3  15       13.79       17.87      1.80 o 
  -5   3  15      114.05      113.71      3.60 o 
  -4   3  15        3.75        7.87      1.67 o 
  -3   3  15       11.74       14.06      1.93 o 
  -2   3  15       83.58       86.97      3.31 o 
  -1   3  15        0.91       -0.46      2.89 o 
   0   3  15        8.63        5.86      1.97 o 
   1   3  15       33.90       27.37      2.30 o 
   2   3  15        5.79        4.90      1.55 o 
   3   3  15        5.92        3.26      1.55 o 
   4   3  15      135.59      128.66      3.89 o 
  -7   4  15       55.79       47.88      1.93 o 
  -6   4  15       16.92       16.95      1.88 o 
  -5   4  15        2.99        1.05      1.55 o 
  -4   4  15        1.18        1.55      2.68 o 
  -3   4  15        5.09        5.90      1.84 o 
  -2   4  15       10.69       10.42      1.67 o 
  -1   4  15       58.92       54.87      2.72 o 
   0   4  15       15.13       19.29      1.84 o 
   1   4  15        5.38        7.45      1.55 o 
   2   4  15       14.70       15.74      1.80 o 
   3   4  15       31.08       30.26      1.84 o 
   4   4  15       17.44       13.52      1.42 o 
  -6   5  15       25.64       25.74      1.63 o 
  -5   5  15        0.54        0.71      2.05 o 
  -4   5  15       16.84       14.94      1.84 o 
  -3   5  15        5.06        9.08      1.63 o 
  -2   5  15       14.54       11.34      1.72 o 
  -1   5  15       20.45       24.11      2.09 o 
   0   5  15        1.31       -0.75      2.39 o 
   1   5  15       32.56       31.10      2.09 o 
   2   5  15       45.45       44.36      2.13 o 
   3   5  15       60.18       47.38      2.01 o 
  -5   6  15       46.74       49.93      1.93 o 
  -4   6  15       32.36       34.44      1.76 o 
  -3   6  15        8.04        8.62      1.51 o 
  -2   6  15       24.72       25.78      1.76 o 
  -1   6  15      190.50      163.02      4.98 o 
   0   6  15       13.00       12.18      1.55 o 
   1   6  15       50.50       51.86      2.13 o 
   2   6  15       22.15       21.30      1.59 o 
  -3   7  15        3.79        4.60      1.26 o 
  -2   7  15        9.47        5.57      1.34 o 
  -1   7  15       96.51       82.91      2.43 o 
   0   7  15       72.13       67.72      2.09 o 
  -7   0  16        2.88        1.84      2.09 o 
  -6   0  16        0.37        3.81      1.26 o 
  -5   0  16       18.59       17.24      1.84 o 
  -4   0  16      183.73      186.37      5.48 o 
  -3   0  16        3.24        2.97      1.72 o 
  -2   0  16        0.01        1.09      3.26 o 
  -1   0  16      666.31      633.95     12.35 o 
   0   0  16      264.02      260.12      7.03 o 
   1   0  16      755.95      706.94     12.85 o 
   2   0  16       37.11       32.31      2.26 o 
   3   0  16       98.21       93.92      3.10 o 
   4   0  16       13.93       18.79      1.42 o 
  -7   1  16      152.67      143.72      4.23 o 
  -6   1  16       71.28       64.54      2.34 o 
  -5   1  16       45.08       44.62      2.39 o 
  -4   1  16       55.89       57.92      2.59 o 
  -3   1  16       12.87       19.75      1.88 o 
  -2   1  16      340.96      364.83      9.46 o 
  -1   1  16      136.38      136.48      4.10 o 
   0   1  16        8.45        9.29      1.88 o 
   1   1  16        1.51        3.64      1.63 o 
   2   1  16      136.58      133.85      4.06 o 
   3   1  16       71.55       67.93      2.39 o 
   4   1  16      390.07      362.49      7.49 o 
  -7   2  16        3.65        4.23      1.34 o 
  -6   2  16        5.48        3.98      1.34 o 
  -5   2  16        0.02        2.64      1.38 o 
  -4   2  16       77.73       70.23      2.72 o 
  -3   2  16        0.39       -0.63      2.85 o 
  -2   2  16      292.32      282.55      8.37 o 
  -1   2  16       62.25       59.56      2.72 o 
   0   2  16      199.53      194.20      5.52 o 
   1   2  16      395.58      384.21      9.38 o 
   2   2  16       90.97       92.20      3.01 o 
   3   2  16       55.69       54.74      2.26 o 
   4   2  16       36.52       35.99      1.72 o 
  -6   3  16      111.22      111.12      3.43 o 
  -5   3  16      154.76      163.48      4.98 o 
  -4   3  16       95.22       82.87      2.89 o 
  -3   3  16        1.08        1.93      2.72 o 
  -2   3  16       68.27       59.72      2.59 o 
  -1   3  16       92.96       97.52      3.18 o 
   0   3  16        5.52        6.03      1.76 o 
   1   3  16      106.56      108.11      3.31 o 
   2   3  16       23.09       18.62      1.80 o 
   3   3  16        9.55       11.01      1.51 o 
  -6   4  16       33.61       30.13      1.67 o 
  -5   4  16       19.17       18.42      1.67 o 
  -4   4  16      119.39      116.31      3.56 o 
  -3   4  16      224.03      209.05      5.78 o 
  -2   4  16      176.07      159.33      4.73 o 
  -1   4  16       58.47       50.52      2.55 o 
   0   4  16       53.99       55.04      2.30 o 
   1   4  16        0.47        1.97      2.13 o 
   2   4  16      237.26      239.57      6.45 o 
   3   4  16       29.72       28.88      1.63 o 
  -5   5  16       48.31       46.16      1.93 o 
  -4   5  16       14.48       14.77      1.51 o 
  -3   5  16      110.99      107.69      3.31 o 
  -2   5  16       61.60       54.58      2.22 o 
  -1   5  16        4.84        5.98      1.59 o 
   0   5  16       31.45       31.14      1.80 o 
   1   5  16       51.36       48.21      1.93 o 
   2   5  16        0.05        1.51      1.84 o 
  -3   6  16        5.92        7.41      1.17 o 
  -2   6  16        0.94        1.00      1.88 o 
  -1   6  16       62.25       56.25      2.13 o 
   0   6  16      214.29      216.34      5.69 o 
  -6   1  17        1.01       -1.46      1.97 o 
  -5   1  17      100.32       91.28      2.85 o 
  -4   1  17      109.49      101.20      3.22 o 
  -3   1  17       28.56       21.97      2.01 o 
  -2   1  17       24.87       25.87      2.09 o 
  -1   1  17        5.10        6.78      1.72 o 
   0   1  17       12.44       10.59      1.84 o 
   1   1  17       54.42       50.22      2.22 o 
   2   1  17       58.43       55.50      2.22 o 
   3   1  17        0.29        1.30      1.09 o 
  -6   2  17       13.66       16.82      1.34 o 
  -5   2  17        0.23        2.26      1.26 o 
  -4   2  17        0.48        1.93      2.09 o 
  -3   2  17        1.75        0.88      2.47 o 
  -2   2  17      163.96      146.15      4.52 o 
  -1   2  17      163.76      150.50      4.69 o 
   0   2  17        0.82        1.38      1.55 o 
   1   2  17       21.50       16.87      1.76 o 
   2   2  17        2.76        3.89      1.38 o 
   3   2  17        9.28       10.84      1.21 o 
  -5   3  17       17.62       16.95      1.51 o 
  -4   3  17       75.97       67.51      2.34 o 
  -3   3  17        0.29       -2.43      2.43 o 
  -2   3  17       28.05       23.10      1.67 o 
  -1   3  17       94.62       77.09      2.68 o 
   0   3  17       12.58       13.77      1.42 o 
   1   3  17      115.52      102.75      3.06 o 
   2   3  17       72.25       63.91      2.26 o 
  -5   4  17        5.75        7.49      1.26 o 
  -4   4  17        4.59        4.56      1.38 o 
  -3   4  17       71.82       66.21      2.39 o 
  -2   4  17        9.37        9.29      1.63 o 
  -1   4  17       13.67       12.81      1.46 o 
   0   4  17        2.15        0.96      2.09 o 
   1   4  17       26.63       26.70      1.63 o 
  -3   5  17       22.54       22.77      1.46 o 
  -2   5  17       44.69       40.05      1.80 o 
  -1   5  17       17.23       14.56      1.46 o 
   0   5  17        0.15       -0.92      1.93 o 
  -5   0  18       71.13       63.11      2.22 o 
  -4   0  18       42.02       36.66      1.93 o 
  -3   0  18       11.15       12.26      1.51 o 
  -2   0  18       60.53       64.41      2.47 o 
  -1   0  18      323.39      274.76      7.11 o 
   0   0  18       13.91        9.84      1.46 o 
   1   0  18       14.34       12.51      1.30 o 
   2   0  18      229.77      190.10      5.36 o 
  -5   1  18       35.09       33.15      1.67 o 
  -4   1  18      101.92       87.60      2.80 o 
  -3   1  18       29.86       19.50      1.76 o 
  -2   1  18       11.84        9.63      1.51 o 
  -1   1  18        2.58        3.18      1.21 o 
   0   1  18       53.23       48.93      2.01 o 
   1   1  18       12.41        9.12      1.42 o 
   2   1  18      107.66       95.13      2.97 o 
  -4   2  18       34.96       35.45      1.76 o 
  -3   2  18       11.63       12.93      1.51 o 
  -2   2  18       50.62       45.62      2.01 o 
  -1   2  18        3.11        6.28      1.30 o 
   0   2  18      186.92      161.01      4.60 o 
   1   2  18       39.31       36.29      1.80 o 
  -4   3  18        1.50        1.21      1.97 o 
  -3   3  18        2.04       -0.88      2.09 o 
  -2   3  18        8.52        4.65      1.30 o 
  -1   3  18       19.91       19.46      1.55 o 
   0   3  18       16.81       10.21      1.34 o 
  -2   4  18       27.16       28.17      1.51 o 
  -1   4  18        9.41       10.59      1.17 o 
  -3   1  19        0.12        0.96      1.80 o 
  -2   1  19      201.98      159.58      4.31 o 
  -1   1  19      158.04      126.48      3.85 o 
                                                 
